# Supplementary material for: FE vibration analyses of novel conforming meta-structures and standard lattices for simple bricks and a topology-optimized aerodynamic bracket
Source: Sci Rep. 2020 Dec 8;10:21484. doi: 10.1038/s41598-020-78239-9 (PMC7722937; doi:10.1038/s41598-020-78239-9)
Supplement: Supplementary file 3 — Supplementary Information 2. [file 41598_2020_78239_MOESM3_ESM.zip]

Archive with 1 entries (1 files):
- Tdrop_test_HGon_base02a.stl
