# Supplementary material for: FE vibration analyses of novel conforming meta-structures and standard lattices for simple bricks and a topology-optimized aerodynamic bracket
Source: Sci Rep. 2020 Dec 8;10:21484. doi: 10.1038/s41598-020-78239-9 (PMC7722937; doi:10.1038/s41598-020-78239-9)
Supplement: Supplementary file 5 — Supplementary Information 4. [file 41598_2020_78239_MOESM5_ESM.zip]

Archive with 3 entries (3 files):
- Raw_data_disp_stress_Aero.ods
- Raw_data_disp_stress_Rect.ods
- notes_archive.txt
