# Supplementary material for: FE vibration analyses of novel conforming meta-structures and standard lattices for simple bricks and a topology-optimized aerodynamic bracket
Source: Sci Rep. 2020 Dec 8;10:21484. doi: 10.1038/s41598-020-78239-9 (PMC7722937; doi:10.1038/s41598-020-78239-9)
Supplement: Supplementary file 5 — Supplementary Information 4. [file 41598_2020_78239_MOESM5_ESM.zip › Raw_data_disp_stress_Aero.ods]

## Sheet: Shell_top_displacement
0	0.0000	0.0000
1	0.0313	0.0469
2	0.0625	0.0937
3	0.0937	0.1406
4	0.1250	0.1874
5	0.1562	0.2341
6	0.1874	0.2809
7	0.2186	0.3276
8	0.2498	0.3744
9	0.2810	0.4210
10	0.3121	0.4677
11	0.3112	0.4663
12	0.3074	0.4606
13	0.3009	0.4507
14	0.2942	0.4407
15	0.2874	0.4305
16	0.2794	0.4184
17	0.2706	0.4052
18	0.2611	0.3909
19	0.2512	0.3760
20	0.2415	0.3615
21	0.2310	0.3458
22	0.2194	0.3284
23	0.2079	0.3112
24	0.1975	0.2956
25	0.1872	0.2801
26	0.1762	0.2636
27	0.1642	0.2456
28	0.1526	0.2283
29	0.1425	0.2131
30	0.1329	0.1987
31	0.1231	0.1841
32	0.1124	0.1681
33	0.1020	0.1525
34	0.0931	0.1391
35	0.0846	0.1264
36	0.0758	0.1134
37	0.0670	0.1002
38	0.0586	0.0876
39	0.0512	0.0765
40	0.0449	0.0670
41	0.0386	0.0576
42	0.0326	0.0487
43	0.0275	0.0411
44	0.0229	0.0341
45	0.0185	0.0277
46	0.0150	0.0224
47	0.0138	0.0205
48	0.0150	0.0224
49	0.0181	0.0270
50	0.0221	0.0330
51	0.0276	0.0411
52	0.0340	0.0507
53	0.0407	0.0607
54	0.0475	0.0709
55	0.0540	0.0806
56	0.0608	0.0907
57	0.0678	0.1011
58	0.0747	0.1113
59	0.0814	0.1214
60	0.0886	0.1321
61	0.0962	0.1435
62	0.1039	0.1549
63	0.1112	0.1658
64	0.1174	0.1750
65	0.1231	0.1835
66	0.1291	0.1924
67	0.1345	0.2003
68	0.1388	0.2068
69	0.1422	0.2118
70	0.1454	0.2166
71	0.1489	0.2218
72	0.1527	0.2274
73	0.1564	0.2330
74	0.1600	0.2382
75	0.1635	0.2434
76	0.1676	0.2495
77	0.1723	0.2565
78	0.1770	0.2635
79	0.1819	0.2707
80	0.1868	0.2779
81	0.1916	0.2850
82	0.1967	0.2927
83	0.2017	0.3001
84	0.2063	0.3068
85	0.2109	0.3136
86	0.2162	0.3215
87	0.2220	0.3301
88	0.2276	0.3384
89	0.2327	0.3460
90	0.2375	0.3531
91	0.2423	0.3602
92	0.2476	0.3679
93	0.2529	0.3758
94	0.2578	0.3830
95	0.2616	0.3888
96	0.2648	0.3934
97	0.2669	0.3966
98	0.2675	0.3974
99	0.2674	0.3972
100	0.2667	0.3962
101	0.2652	0.3938
102	0.2625	0.3898
103	0.2580	0.3830
104	0.2517	0.3736
105	0.2437	0.3618
106	0.2344	0.3479
107	0.2239	0.3322
108	0.2119	0.3145
109	0.1992	0.2956
110	0.1858	0.2756
111	0.1720	0.2552
112	0.1582	0.2347
113	0.1436	0.2130
114	0.1284	0.1904
115	0.1126	0.1671
116	0.0968	0.1435
117	0.0809	0.1199
118	0.0653	0.0969
119	0.0506	0.0750
120	0.0364	0.0540
121	0.0229	0.0340
122	0.0098	0.0145
123	0.0043	0.0063
124	0.0169	0.0250
125	0.0295	0.0437
126	0.0412	0.0610
127	0.0522	0.0772
128	0.0626	0.0927
129	0.0724	0.1072
130	0.0816	0.1208
131	0.0901	0.1333
132	0.0979	0.1449
133	0.1053	0.1558
134	0.1124	0.1664
135	0.1195	0.1769
136	0.1259	0.1863
137	0.1313	0.1942
138	0.1363	0.2017
139	0.1408	0.2083
140	0.1442	0.2133
141	0.1470	0.2175
142	0.1496	0.2213
143	0.1528	0.2260
144	0.1568	0.2319
145	0.1611	0.2382
146	0.1653	0.2444
147	0.1691	0.2500
148	0.1728	0.2554
149	0.1767	0.2612
150	0.1805	0.2668
151	0.1843	0.2723
152	0.1874	0.2769
153	0.1903	0.2811
154	0.1934	0.2857
155	0.1958	0.2892
156	0.1980	0.2924
157	0.2002	0.2957
158	0.2021	0.2985
159	0.2035	0.3005
160	0.2041	0.3013
161	0.2043	0.3016
162	0.2039	0.3010
163	0.2032	0.3000
164	0.2028	0.2993
165	0.2021	0.2983
166	0.2013	0.2970
167	0.2006	0.2959
168	0.1999	0.2948
169	0.1993	0.2940
170	0.1992	0.2938
171	0.1995	0.2943
172	0.2003	0.2954
173	0.2007	0.2960
174	0.2001	0.2950
175	0.1986	0.2927
176	0.1966	0.2898
177	0.1947	0.2869
178	0.1929	0.2843
179	0.1914	0.2821
180	0.1902	0.2802
181	0.1887	0.2780
182	0.1873	0.2759
183	0.1859	0.2739
184	0.1846	0.2719
185	0.1832	0.2699
186	0.1817	0.2675
187	0.1799	0.2649
188	0.1778	0.2618
189	0.1751	0.2578
190	0.1720	0.2531
191	0.1680	0.2473
192	0.1631	0.2400
193	0.1575	0.2318
194	0.1509	0.2221
195	0.1429	0.2102
196	0.1330	0.1957
197	0.1222	0.1798
198	0.1110	0.1632
199	0.0985	0.1449
200	0.0850	0.1250
201	0.0703	0.1034
202	0.0550	0.0808
203	0.0395	0.0581
204	0.0243	0.0358
205	0.0104	0.0153
206	0.0077	0.0113
207	0.0204	0.0300
208	0.0343	0.0504
209	0.0489	0.0718
210	0.0637	0.0936
211	0.0788	0.1157
212	0.0935	0.1373
213	0.1074	0.1578
214	0.1210	0.1776
215	0.1340	0.1967
216	0.1462	0.2147
217	0.1578	0.2317
218	0.1686	0.2475
219	0.1787	0.2623
220	0.1882	0.2762
221	0.1972	0.2894
222	0.2057	0.3019
223	0.2135	0.3132
224	0.2203	0.3232
225	0.2259	0.3314
226	0.2302	0.3377
227	0.2335	0.3424
228	0.2365	0.3468
229	0.2393	0.3509
230	0.2409	0.3532
231	0.2415	0.3541
232	0.2412	0.3537
233	0.2398	0.3516
234	0.2382	0.3492
235	0.2361	0.3460
236	0.2334	0.3420
237	0.2304	0.3376
238	0.2274	0.3332
239	0.2248	0.3294
240	0.2221	0.3254
241	0.2194	0.3213
242	0.2173	0.3182
243	0.2156	0.3157
244	0.2137	0.3129
245	0.2114	0.3095
246	0.2090	0.3059
247	0.2068	0.3027
248	0.2050	0.3000
249	0.2033	0.2975
250	0.2009	0.2940
251	0.1973	0.2886
252	0.1922	0.2813
253	0.1865	0.2728
254	0.1804	0.2640
255	0.1744	0.2551
256	0.1688	0.2469
257	0.1638	0.2395
258	0.1593	0.2329
259	0.1550	0.2267
260	0.1507	0.2203
261	0.1460	0.2134
262	0.1409	0.2060
263	0.1359	0.1986
264	0.1311	0.1916
265	0.1263	0.1845
266	0.1212	0.1771
267	0.1162	0.1697
268	0.1114	0.1627
269	0.1068	0.1561
270	0.1018	0.1487
271	0.0960	0.1402
272	0.0898	0.1311
273	0.0837	0.1223
274	0.0780	0.1138
275	0.0724	0.1057
276	0.0669	0.0976
277	0.0611	0.0892
278	0.0554	0.0808
279	0.0496	0.0723
280	0.0436	0.0636
281	0.0375	0.0547
282	0.0319	0.0466
283	0.0272	0.0397
284	0.0231	0.0337
285	0.0201	0.0293
286	0.0201	0.0293
287	0.0235	0.0343
288	0.0291	0.0424
289	0.0358	0.0522
290	0.0435	0.0634
291	0.0524	0.0763
292	0.0621	0.0906
293	0.0724	0.1056
294	0.0831	0.1211
295	0.0941	0.1371
296	0.1055	0.1538
297	0.1171	0.1706
298	0.1290	0.1879
299	0.1413	0.2058
300	0.1537	0.2238
301	0.1660	0.2417
302	0.1777	0.2588
303	0.1886	0.2745
304	0.1987	0.2892
305	0.2083	0.3032
306	0.2177	0.3168
307	0.2271	0.3305
308	0.2359	0.3433
309	0.2436	0.3545
310	0.2504	0.3642
311	0.2565	0.3732
312	0.2624	0.3817
313	0.2678	0.3895
314	0.2726	0.3964
315	0.2767	0.4024
316	0.2802	0.4075
317	0.2830	0.4115
318	0.2848	0.4140
319	0.2855	0.4150
320	0.2847	0.4139
321	0.2824	0.4104
322	0.2786	0.4049
323	0.2731	0.3969
324	0.2664	0.3871
325	0.2592	0.3765
326	0.2520	0.3661
327	0.2450	0.3559
328	0.2373	0.3446
329	0.2287	0.3321
330	0.2193	0.3184
331	0.2096	0.3043
332	0.2005	0.2911
333	0.1920	0.2787
334	0.1839	0.2669
335	0.1760	0.2555
336	0.1679	0.2437
337	0.1594	0.2314
338	0.1505	0.2184
339	0.1413	0.2049
340	0.1323	0.1919
341	0.1238	0.1796
342	0.1155	0.1675
343	0.1071	0.1553
344	0.0987	0.1432
345	0.0906	0.1314
346	0.0827	0.1200
347	0.0749	0.1086
348	0.0673	0.0975
349	0.0601	0.0870
350	0.0535	0.0775
351	0.0476	0.0689
352	0.0424	0.0614
353	0.0375	0.0544
354	0.0326	0.0473
355	0.0277	0.0402
356	0.0231	0.0334
357	0.0188	0.0273
358	0.0162	0.0235
359	0.0166	0.0241
360	0.0195	0.0282
361	0.0240	0.0347
362	0.0296	0.0429
363	0.0360	0.0521
364	0.0429	0.0620
365	0.0498	0.0721
366	0.0564	0.0817
367	0.0634	0.0917
368	0.0707	0.1023
369	0.0780	0.1128
370	0.0850	0.1230
371	0.0918	0.1327
372	0.0986	0.1426
373	0.1054	0.1524
374	0.1119	0.1618
375	0.1181	0.1708
376	0.1244	0.1798
377	0.1310	0.1893
378	0.1380	0.1995
379	0.1449	0.2094
380	0.1508	0.2180
381	0.1562	0.2256
382	0.1611	0.2328
383	0.1664	0.2403
384	0.1724	0.2490
385	0.1783	0.2575
386	0.1842	0.2660
387	0.1905	0.2751
388	0.1969	0.2843
389	0.2028	0.2928
390	0.2078	0.3000
391	0.2124	0.3066
392	0.2170	0.3132
393	0.2215	0.3196
394	0.2259	0.3260
395	0.2300	0.3319
396	0.2338	0.3373
397	0.2383	0.3438
398	0.2429	0.3504
399	0.2466	0.3558
400	0.2496	0.3600
401	0.2521	0.3636
402	0.2545	0.3671
403	0.2567	0.3701
404	0.2582	0.3722
405	0.2589	0.3732
406	0.2591	0.3735
407	0.2589	0.3732
408	0.2579	0.3717
409	0.2563	0.3693
410	0.2540	0.3660
411	0.2513	0.3620
412	0.2477	0.3568
413	0.2424	0.3491
414	0.2350	0.3385
415	0.2256	0.3249
416	0.2144	0.3088
417	0.2028	0.2921
418	0.1907	0.2745
419	0.1778	0.2560
420	0.1648	0.2372
421	0.1512	0.2176
422	0.1376	0.1980
423	0.1241	0.1786
424	0.1103	0.1587
425	0.0963	0.1386
426	0.0822	0.1183
427	0.0686	0.0987
428	0.0555	0.0799
429	0.0427	0.0614
430	0.0305	0.0439
431	0.0197	0.0283
432	0.0113	0.0163
433	0.0106	0.0152
434	0.0183	0.0263
435	0.0290	0.0416
436	0.0400	0.0575
437	0.0501	0.0720
438	0.0595	0.0855
439	0.0690	0.0991
440	0.0785	0.1127
441	0.0875	0.1257
442	0.0955	0.1371
443	0.1028	0.1477
444	0.1098	0.1577
445	0.1158	0.1663
446	0.1208	0.1734
447	0.1245	0.1787
448	0.1278	0.1835
449	0.1315	0.1887
450	0.1353	0.1942
451	0.1388	0.1992
452	0.1418	0.2036
453	0.1452	0.2084
454	0.1496	0.2146
455	0.1545	0.2217
456	0.1592	0.2283
457	0.1630	0.2339
458	0.1666	0.2390
459	0.1705	0.2446
460	0.1748	0.2507
461	0.1794	0.2573
462	0.1846	0.2647
463	0.1899	0.2723
464	0.1954	0.2801
465	0.2004	0.2873
466	0.2043	0.2928
467	0.2072	0.2970
468	0.2097	0.3005
469	0.2123	0.3042
470	0.2144	0.3072
471	0.2154	0.3085
472	0.2155	0.3087
473	0.2151	0.3081
474	0.2147	0.3075
475	0.2141	0.3067
476	0.2130	0.3050
477	0.2115	0.3028
478	0.2100	0.3006
479	0.2088	0.2989
480	0.2081	0.2978
481	0.2071	0.2964
482	0.2059	0.2947
483	0.2050	0.2933
484	0.2041	0.2920
485	0.2028	0.2901
486	0.2006	0.2870
487	0.1980	0.2832
488	0.1957	0.2799
489	0.1939	0.2773
490	0.1925	0.2753
491	0.1910	0.2731
492	0.1885	0.2695
493	0.1852	0.2648
494	0.1820	0.2601
495	0.1791	0.2560
496	0.1761	0.2517
497	0.1731	0.2473
498	0.1699	0.2428
499	0.1668	0.2384
500	0.1636	0.2337
501	0.1593	0.2276
502	0.1542	0.2202
503	0.1484	0.2120
504	0.1420	0.2027
505	0.1343	0.1918
506	0.1250	0.1784
507	0.1138	0.1625
508	0.1018	0.1453
509	0.0893	0.1275
510	0.0763	0.1089
511	0.0623	0.0889
512	0.0470	0.0671
513	0.0315	0.0450
514	0.0164	0.0234
515	0.0025	0.0036
516	0.0141	0.0201
517	0.0289	0.0412
518	0.0440	0.0627
519	0.0592	0.0845
520	0.0744	0.1061
521	0.0895	0.1277
522	0.1041	0.1484
523	0.1177	0.1678
524	0.1305	0.1860
525	0.1428	0.2035
526	0.1550	0.2208
527	0.1671	0.2381
528	0.1777	0.2532
529	0.1866	0.2658
530	0.1942	0.2767
531	0.2007	0.2858
532	0.2065	0.2942
533	0.2117	0.3015
534	0.2159	0.3075
535	0.2194	0.3124
536	0.2223	0.3165
537	0.2250	0.3202
538	0.2272	0.3235
539	0.2286	0.3254
540	0.2292	0.3261
541	0.2294	0.3264
542	0.2289	0.3257
543	0.2274	0.3235
544	0.2252	0.3203
545	0.2227	0.3168
546	0.2209	0.3142
547	0.2198	0.3126
548	0.2191	0.3115
549	0.2182	0.3103
550	0.2170	0.3086
551	0.2161	0.3072
552	0.2158	0.3068
553	0.2155	0.3063
554	0.2143	0.3046
555	0.2127	0.3023
556	0.2116	0.3007
557	0.2111	0.2999
558	0.2104	0.2989
559	0.2097	0.2978
560	0.2087	0.2964
561	0.2070	0.2939
562	0.2041	0.2899
563	0.1997	0.2835
564	0.1937	0.2750
565	0.1873	0.2659
566	0.1815	0.2577
567	0.1764	0.2504
568	0.1708	0.2425
569	0.1639	0.2326
570	0.1562	0.2217
571	0.1487	0.2111
572	0.1418	0.2012
573	0.1355	0.1922
574	0.1294	0.1836
575	0.1235	0.1751
576	0.1174	0.1665
577	0.1110	0.1574
578	0.1040	0.1474
579	0.0964	0.1367
580	0.0891	0.1263
581	0.0820	0.1162
582	0.0755	0.1071
583	0.0698	0.0990
584	0.0645	0.0914
585	0.0600	0.0850
586	0.0559	0.0793
587	0.0520	0.0737
588	0.0481	0.0682
589	0.0437	0.0620
590	0.0391	0.0553
591	0.0346	0.0490
592	0.0305	0.0433
593	0.0269	0.0380
594	0.0235	0.0333
595	0.0202	0.0286
596	0.0177	0.0251
597	0.0173	0.0245
598	0.0204	0.0289
599	0.0271	0.0384
600	0.0358	0.0507
601	0.0457	0.0647
602	0.0565	0.0800
603	0.0685	0.0970
604	0.0815	0.1153
605	0.0951	0.1345
606	0.1085	0.1534
607	0.1214	0.1716
608	0.1339	0.1894
609	0.1469	0.2077
610	0.1604	0.2267
611	0.1737	0.2456
612	0.1870	0.2643
613	0.1994	0.2818
614	0.2108	0.2979
615	0.2216	0.3131
616	0.2316	0.3272
617	0.2412	0.3407
618	0.2501	0.3533
619	0.2581	0.3645
620	0.2650	0.3743
621	0.2707	0.3823
622	0.2753	0.3887
623	0.2787	0.3935
624	0.2813	0.3972
625	0.2832	0.3998
626	0.2841	0.4011
627	0.2842	0.4011
628	0.2830	0.3995
629	0.2808	0.3963
630	0.2775	0.3915
631	0.2728	0.3849
632	0.2670	0.3767
633	0.2598	0.3665
634	0.2517	0.3550
635	0.2431	0.3429
636	0.2343	0.3304
637	0.2262	0.3189
638	0.2185	0.3081
639	0.2105	0.2968
640	0.2024	0.2853
641	0.1944	0.2741
642	0.1872	0.2639
643	0.1808	0.2549
644	0.1751	0.2467
645	0.1696	0.2391
646	0.1642	0.2313
647	0.1584	0.2232
648	0.1522	0.2143
649	0.1456	0.2051
650	0.1393	0.1963
651	0.1335	0.1880
652	0.1276	0.1797
653	0.1214	0.1709
654	0.1140	0.1605
655	0.1055	0.1486
656	0.0964	0.1356
657	0.0865	0.1218
658	0.0768	0.1080
659	0.0671	0.0944
660	0.0577	0.0812
661	0.0487	0.0685
662	0.0396	0.0557
663	0.0308	0.0434
664	0.0227	0.0320
665	0.0155	0.0218
666	0.0105	0.0148
667	0.0116	0.0162
668	0.0170	0.0239
669	0.0239	0.0336
670	0.0309	0.0435
671	0.0381	0.0536
672	0.0453	0.0636
673	0.0522	0.0733
674	0.0591	0.0830
675	0.0660	0.0927
676	0.0730	0.1026
677	0.0796	0.1118
678	0.0850	0.1193
679	0.0896	0.1259
680	0.0938	0.1318
681	0.0979	0.1375
682	0.1022	0.1435
683	0.1064	0.1494
684	0.1104	0.1550
685	0.1144	0.1606
686	0.1182	0.1659
687	0.1220	0.1712
688	0.1261	0.1770
689	0.1303	0.1828
690	0.1343	0.1885
691	0.1387	0.1947
692	0.1438	0.2018
693	0.1493	0.2095
694	0.1553	0.2178
695	0.1621	0.2273
696	0.1696	0.2379
697	0.1778	0.2493
698	0.1859	0.2607
699	0.1938	0.2717
700	0.2017	0.2827
701	0.2099	0.2942
702	0.2190	0.3070
703	0.2281	0.3197
704	0.2366	0.3315
705	0.2446	0.3428
706	0.2523	0.3534
707	0.2592	0.3632
708	0.2651	0.3714
709	0.2699	0.3781
710	0.2738	0.3835
711	0.2766	0.3873
712	0.2784	0.3899
713	0.2791	0.3908
714	0.2786	0.3900
715	0.2773	0.3882
716	0.2750	0.3849
717	0.2715	0.3801
718	0.2666	0.3731
719	0.2603	0.3643
720	0.2534	0.3546
721	0.2459	0.3441
722	0.2382	0.3332
723	0.2300	0.3217
724	0.2205	0.3085
725	0.2099	0.2936
726	0.1981	0.2770
727	0.1851	0.2588
728	0.1717	0.2401
729	0.1583	0.2213
730	0.1449	0.2026
731	0.1317	0.1841
732	0.1185	0.1656
733	0.1050	0.1467
734	0.0914	0.1278
735	0.0788	0.1101
736	0.0673	0.0941
737	0.0565	0.0789
738	0.0463	0.0646
739	0.0366	0.0511
740	0.0274	0.0382
741	0.0189	0.0263
742	0.0122	0.0170
743	0.0104	0.0145
744	0.0151	0.0211
745	0.0230	0.0321
746	0.0322	0.0450
747	0.0420	0.0586
748	0.0516	0.0720
749	0.0608	0.0848
750	0.0699	0.0976
751	0.0790	0.1102
752	0.0881	0.1230
753	0.0972	0.1356
754	0.1059	0.1477
755	0.1139	0.1589
756	0.1215	0.1694
757	0.1284	0.1791
758	0.1345	0.1876
759	0.1407	0.1962
760	0.1470	0.2049
761	0.1527	0.2129
762	0.1579	0.2200
763	0.1623	0.2261
764	0.1664	0.2319
765	0.1706	0.2377
766	0.1745	0.2431
767	0.1785	0.2487
768	0.1825	0.2542
769	0.1858	0.2588
770	0.1882	0.2621
771	0.1897	0.2641
772	0.1904	0.2651
773	0.1907	0.2655
774	0.1909	0.2658
775	0.1910	0.2659
776	0.1909	0.2657
777	0.1908	0.2655
778	0.1911	0.2659
779	0.1918	0.2669
780	0.1924	0.2678
781	0.1928	0.2682
782	0.1929	0.2683
783	0.1924	0.2676
784	0.1915	0.2663
785	0.1910	0.2657
786	0.1913	0.2661
787	0.1923	0.2674
788	0.1938	0.2694
789	0.1955	0.2719
790	0.1977	0.2748
791	0.2000	0.2780
792	0.2026	0.2816
793	0.2053	0.2853
794	0.2074	0.2883
795	0.2093	0.2908
796	0.2110	0.2931
797	0.2123	0.2949
798	0.2130	0.2959
799	0.2136	0.2967
800	0.2144	0.2978
801	0.2151	0.2988
802	0.2148	0.2982
803	0.2126	0.2952
804	0.2091	0.2902
805	0.2051	0.2847
806	0.2006	0.2785
807	0.1955	0.2713
808	0.1899	0.2636
809	0.1837	0.2549
810	0.1765	0.2450
811	0.1685	0.2339
812	0.1596	0.2214
813	0.1495	0.2074
814	0.1385	0.1920
815	0.1270	0.1761
816	0.1147	0.1591
817	0.1007	0.1397
818	0.0852	0.1181
819	0.0690	0.0957
820	0.0530	0.0735
821	0.0370	0.0512
822	0.0210	0.0291
823	0.0055	0.0076
824	0.0110	0.0153
825	0.0258	0.0357
826	0.0397	0.0550
827	0.0531	0.0735
828	0.0660	0.0915
829	0.0790	0.1094
830	0.0915	0.1268
831	0.1040	0.1440
832	0.1160	0.1606
833	0.1267	0.1755
834	0.1365	0.1890
835	0.1456	0.2016
836	0.1544	0.2137
837	0.1632	0.2259
838	0.1719	0.2379
839	0.1805	0.2498
840	0.1885	0.2608
841	0.1957	0.2708
842	0.2023	0.2799
843	0.2084	0.2884
844	0.2141	0.2961
845	0.2190	0.3028
846	0.2228	0.3081
847	0.2260	0.3125
848	0.2284	0.3158
849	0.2302	0.3182
850	0.2315	0.3200
851	0.2324	0.3212
852	0.2331	0.3222
853	0.2333	0.3224
854	0.2325	0.3213
855	0.2309	0.3191
856	0.2290	0.3164
857	0.2272	0.3139
858	0.2253	0.3113
859	0.2228	0.3078
860	0.2195	0.3032
861	0.2164	0.2989
862	0.2138	0.2952
863	0.2112	0.2916
864	0.2087	0.2881
865	0.2062	0.2847
866	0.2038	0.2813
867	0.2009	0.2773
868	0.1973	0.2724
869	0.1936	0.2671
870	0.1897	0.2617
871	0.1857	0.2562
872	0.1817	0.2507
873	0.1768	0.2439
874	0.1710	0.2359
875	0.1653	0.2280
876	0.1596	0.2201
877	0.1541	0.2126
878	0.1492	0.2057
879	0.1444	0.1990
880	0.1396	0.1924
881	0.1351	0.1862
882	0.1313	0.1810
883	0.1282	0.1767
884	0.1256	0.1731
885	0.1235	0.1702
886	0.1217	0.1677
887	0.1197	0.1650
888	0.1169	0.1610
889	0.1132	0.1559
890	0.1096	0.1510
891	0.1064	0.1465
892	0.1031	0.1420
893	0.0995	0.1370
894	0.0948	0.1306
895	0.0894	0.1230
896	0.0832	0.1145
897	0.0763	0.1050
898	0.0689	0.0948
899	0.0609	0.0838
900	0.0529	0.0729
901	0.0453	0.0624
902	0.0377	0.0518
903	0.0299	0.0411
904	0.0219	0.0301
905	0.0143	0.0196
906	0.0106	0.0145
907	0.0153	0.0211
908	0.0248	0.0341
909	0.0363	0.0499
910	0.0490	0.0674
911	0.0620	0.0853
912	0.0749	0.1030
913	0.0884	0.1214
914	0.1029	0.1414
915	0.1178	0.1619
916	0.1325	0.1820
917	0.1463	0.2010
918	0.1592	0.2188
919	0.1719	0.2362
920	0.1847	0.2537
921	0.1968	0.2703
922	0.2079	0.2855
923	0.2184	0.2999
924	0.2286	0.3138
925	0.2381	0.3269
926	0.2463	0.3381
927	0.2532	0.3476
928	0.2593	0.3560
929	0.2654	0.3642
930	0.2707	0.3714
931	0.2742	0.3763
932	0.2765	0.3794
933	0.2780	0.3815
934	0.2793	0.3831
935	0.2804	0.3846
936	0.2806	0.3849
937	0.2794	0.3832
938	0.2769	0.3797
939	0.2736	0.3752
940	0.2700	0.3702
941	0.2652	0.3636
942	0.2596	0.3559
943	0.2532	0.3470
944	0.2460	0.3371
945	0.2384	0.3267
946	0.2305	0.3159
947	0.2224	0.3047
948	0.2140	0.2932
949	0.2057	0.2819
950	0.1980	0.2712
951	0.1902	0.2605
952	0.1821	0.2495
953	0.1734	0.2375
954	0.1651	0.2261
955	0.1577	0.2159
956	0.1501	0.2055
957	0.1422	0.1947
958	0.1342	0.1837
959	0.1264	0.1729
960	0.1193	0.1633
961	0.1127	0.1542
962	0.1063	0.1455
963	0.1001	0.1370
964	0.0937	0.1283
965	0.0871	0.1192
966	0.0800	0.1094
967	0.0717	0.0981
968	0.0633	0.0866
969	0.0557	0.0761
970	0.0485	0.0663
971	0.0416	0.0568
972	0.0344	0.0470
973	0.0271	0.0370
974	0.0202	0.0276
975	0.0138	0.0188
976	0.0080	0.0109
977	0.0033	0.0045
978	0.0046	0.0063
979	0.0093	0.0128
980	0.0145	0.0199
981	0.0204	0.0279
982	0.0272	0.0371
983	0.0342	0.0467
984	0.0409	0.0558
985	0.0468	0.0639
986	0.0523	0.0714
987	0.0580	0.0792
988	0.0634	0.0865
989	0.0686	0.0936
990	0.0740	0.1010
991	0.0796	0.1086
992	0.0860	0.1174
993	0.0932	0.1272
994	0.1004	0.1370
995	0.1069	0.1458
996	0.1128	0.1538
997	0.1190	0.1623
998	0.1254	0.1710
999	0.1322	0.1802
1000	0.1396	0.1903
1001	0.1474	0.2010
1002	0.1557	0.2122
1003	0.1642	0.2238
1004	0.1730	0.2358
1005	0.1818	0.2478
1006	0.1907	0.2599
1007	0.2002	0.2728
1008	0.2098	0.2859
1009	0.2187	0.2980
1010	0.2269	0.3091

## Sheet: Shell_top_stress
0	0.0000	0.0000
1	0.0200	4.1939
2	0.0400	8.3825
3	0.0600	12.5660
4	0.0800	16.7443
5	0.1000	20.9175
6	0.1200	25.0854
7	0.1400	29.2482
8	0.1600	33.4059
9	0.1800	37.5584
10	0.2000	41.7057
11	0.2001	41.6896
12	0.2001	41.6759
13	0.2002	41.6302
14	0.2002	41.2530
15	0.2003	39.7998
16	0.2004	36.9277
17	0.2004	33.4904
18	0.2005	29.8855
19	0.2005	26.1886
20	0.2006	22.9436
21	0.2007	19.0432
22	0.2007	16.2969
23	0.2008	15.7897
24	0.2008	12.9807
25	0.2009	9.9308
26	0.2010	7.9655
27	0.2010	5.8646
28	0.2011	3.7032
29	0.2011	3.4251
30	0.2012	5.3743
31	0.2013	5.3600
32	0.2013	6.9006
33	0.2014	6.9104
34	0.2014	6.6402
35	0.2015	8.0348
36	0.2016	9.6336
37	0.2016	11.1284
38	0.2017	11.0644
39	0.2017	10.1539
40	0.2018	7.6013
41	0.2019	5.3643
42	0.2019	5.2148
43	0.2020	4.0759
44	0.2020	2.7765
45	0.2021	3.2269
46	0.2022	1.9954
47	0.2022	1.2087
48	0.2023	1.8983
49	0.2023	3.0521
50	0.2024	3.3432
51	0.2025	3.4786
52	0.2025	3.2739
53	0.2026	3.5161
54	0.2026	3.4523
55	0.2027	3.3058
56	0.2028	4.0323
57	0.2028	5.2832
58	0.2029	5.7849
59	0.2029	4.7556
60	0.2030	4.9336
61	0.2031	5.7930
62	0.2031	7.8392
63	0.2032	8.6251
64	0.2032	8.9508
65	0.2033	9.8942
66	0.2034	8.6511
67	0.2034	7.8526
68	0.2035	8.8628
69	0.2035	8.4828
70	0.2036	7.6818
71	0.2037	6.3501
72	0.2037	6.7167
73	0.2038	6.6574
74	0.2038	5.4325
75	0.2039	7.2182
76	0.2040	6.2144
77	0.2040	5.4054
78	0.2041	6.4033
79	0.2041	6.2195
80	0.2042	6.5487
81	0.2043	6.3259
82	0.2043	6.7885
83	0.2044	7.9725
84	0.2044	7.9699
85	0.2045	9.1842
86	0.2046	10.6064
87	0.2046	11.6615
88	0.2047	12.0967
89	0.2047	13.6655
90	0.2048	16.1738
91	0.2049	19.1603
92	0.2049	22.3782
93	0.2050	23.9557
94	0.2050	25.1141
95	0.2051	25.8277
96	0.2052	26.3216
97	0.2052	29.2081
98	0.2053	31.2272
99	0.2053	32.0748
100	0.2054	34.9608
101	0.2055	36.4979
102	0.2055	36.5796
103	0.2056	36.5583
104	0.2056	35.6603
105	0.2057	33.7451
106	0.2058	31.7061
107	0.2058	30.5415
108	0.2059	30.2179
109	0.2059	28.8907
110	0.2060	26.6895
111	0.2061	24.6792
112	0.2061	21.5430
113	0.2062	17.1328
114	0.2062	12.8694
115	0.2063	9.1137
116	0.2064	6.9424
117	0.2064	5.2518
118	0.2065	3.7800
119	0.2065	4.7760
120	0.2066	8.0936
121	0.2067	11.0170
122	0.2067	13.1046
123	0.2068	15.7196
124	0.2068	18.1879
125	0.2069	19.0119
126	0.2070	19.3915
127	0.2070	19.9764
128	0.2071	19.7460
129	0.2071	18.7848
130	0.2072	17.6903
131	0.2073	18.0859
132	0.2073	18.3450
133	0.2074	17.6167
134	0.2074	17.0825
135	0.2075	15.6746
136	0.2076	14.5036
137	0.2076	13.5564
138	0.2077	11.8384
139	0.2077	12.2109
140	0.2078	11.1779
141	0.2079	9.8319
142	0.2079	10.5195
143	0.2080	9.0912
144	0.2080	8.2316
145	0.2081	7.7746
146	0.2082	6.9796
147	0.2082	7.3634
148	0.2083	6.8931
149	0.2083	8.3224
150	0.2084	9.6467
151	0.2085	9.5138
152	0.2085	10.4397
153	0.2086	12.2181
154	0.2086	13.3322
155	0.2087	12.9242
156	0.2088	12.0186
157	0.2088	11.5752
158	0.2089	11.4040
159	0.2089	11.3486
160	0.2090	11.2793
161	0.2091	11.6440
162	0.2091	10.0810
163	0.2092	8.5878
164	0.2092	9.5105
165	0.2093	9.2455
166	0.2094	8.7150
167	0.2094	8.9133
168	0.2095	9.9498
169	0.2095	10.1483
170	0.2096	10.4833
171	0.2097	11.4496
172	0.2097	10.7275
173	0.2098	10.0141
174	0.2098	9.7515
175	0.2099	9.7745
176	0.2100	9.7611
177	0.2100	8.8505
178	0.2101	9.3927
179	0.2101	9.6613
180	0.2102	10.0762
181	0.2103	10.2566
182	0.2103	10.6031
183	0.2104	12.0766
184	0.2104	12.0970
185	0.2105	13.7491
186	0.2106	16.0831
187	0.2106	17.4135
188	0.2107	19.2193
189	0.2107	19.7436
190	0.2108	20.2177
191	0.2109	21.0065
192	0.2109	21.2053
193	0.2110	23.0481
194	0.2110	24.0988
195	0.2111	24.0371
196	0.2112	24.9309
197	0.2112	25.1152
198	0.2113	23.7697
199	0.2113	20.6931
200	0.2114	17.8759
201	0.2115	16.4169
202	0.2115	14.3824
203	0.2116	11.9346
204	0.2116	10.1385
205	0.2117	8.3041
206	0.2118	5.1635
207	0.2118	2.4836
208	0.2119	1.7931
209	0.2119	4.7591
210	0.2120	8.5100
211	0.2121	10.3931
212	0.2121	11.8032
213	0.2122	13.3103
214	0.2122	15.4195
215	0.2123	17.6020
216	0.2124	20.5345
217	0.2124	23.1818
218	0.2125	25.3464
219	0.2125	27.4161
220	0.2126	28.9770
221	0.2127	29.3906
222	0.2127	27.7945
223	0.2128	26.9969
224	0.2128	26.8121
225	0.2129	26.9585
226	0.2130	27.6321
227	0.2130	27.6618
228	0.2131	26.3712
229	0.2131	23.5015
230	0.2132	21.4671
231	0.2133	19.6332
232	0.2133	18.0289
233	0.2134	17.4640
234	0.2134	16.5958
235	0.2135	16.0997
236	0.2136	14.7652
237	0.2136	13.4690
238	0.2137	12.6270
239	0.2137	11.4009
240	0.2138	10.5698
241	0.2139	9.4189
242	0.2139	8.8936
243	0.2140	8.0466
244	0.2140	7.6284
245	0.2141	7.8756
246	0.2142	8.6845
247	0.2142	9.4682
248	0.2143	8.8593
249	0.2143	9.0234
250	0.2144	9.5210
251	0.2145	8.7316
252	0.2145	9.3273
253	0.2146	9.3042
254	0.2146	9.0542
255	0.2147	8.3414
256	0.2148	8.5141
257	0.2148	8.9919
258	0.2149	8.4274
259	0.2149	7.8370
260	0.2150	7.3901
261	0.2151	6.8478
262	0.2151	5.9604
263	0.2152	6.7407
264	0.2152	6.5141
265	0.2153	6.9564
266	0.2154	7.4032
267	0.2154	7.8542
268	0.2155	7.8137
269	0.2155	5.4438
270	0.2156	5.1590
271	0.2157	5.8038
272	0.2157	5.5421
273	0.2158	6.5775
274	0.2158	7.5252
275	0.2159	7.8646
276	0.2160	6.8904
277	0.2160	5.0685
278	0.2161	4.3186
279	0.2161	3.9643
280	0.2162	4.7449
281	0.2163	6.2426
282	0.2163	6.6255
283	0.2164	6.2498
284	0.2164	6.1971
285	0.2165	6.4242
286	0.2166	7.2087
287	0.2166	7.0234
288	0.2167	6.5743
289	0.2167	6.9540
290	0.2168	7.9630
291	0.2169	8.6918
292	0.2169	8.8077
293	0.2170	7.5830
294	0.2170	5.5418
295	0.2171	3.6473
296	0.2172	2.6021
297	0.2172	2.1417
298	0.2173	2.8944
299	0.2173	3.5580
300	0.2174	5.0068
301	0.2175	7.8309
302	0.2175	11.1485
303	0.2176	14.4042
304	0.2176	16.6261
305	0.2177	18.8040
306	0.2178	20.3687
307	0.2178	21.5662
308	0.2179	23.6308
309	0.2179	24.4580
310	0.2180	25.5528
311	0.2181	26.8630
312	0.2181	28.3188
313	0.2182	30.1504
314	0.2182	30.1235
315	0.2183	30.6694
316	0.2184	31.0737
317	0.2184	29.7903
318	0.2185	28.9708
319	0.2185	29.6187
320	0.2186	29.4849
321	0.2187	28.4393
322	0.2187	28.0745
323	0.2188	26.7912
324	0.2188	24.8673
325	0.2189	22.4366
326	0.2190	19.9007
327	0.2190	18.3913
328	0.2191	15.3881
329	0.2191	12.8947
330	0.2192	12.5530
331	0.2193	11.7691
332	0.2193	10.7074
333	0.2194	9.1365
334	0.2194	7.6990
335	0.2195	6.1567
336	0.2196	4.7295
337	0.2196	3.6608
338	0.2197	3.1674
339	0.2197	2.9820
340	0.2198	3.1372
341	0.2199	3.2365
342	0.2199	3.7889
343	0.2200	4.6011
344	0.2200	5.1235
345	0.2201	5.2639
346	0.2202	6.2107
347	0.2202	6.1574
348	0.2203	5.2645
349	0.2203	4.3366
350	0.2204	3.2786
351	0.2205	3.3760
352	0.2205	2.6326
353	0.2206	2.6452
354	0.2206	2.4327
355	0.2207	2.2823
356	0.2208	2.5205
357	0.2208	1.7155
358	0.2209	1.6593
359	0.2209	1.5499
360	0.2210	1.4769
361	0.2211	2.5286
362	0.2211	2.1725
363	0.2212	1.9333
364	0.2212	2.8395
365	0.2213	4.1894
366	0.2214	4.8431
367	0.2214	4.2991
368	0.2215	4.2534
369	0.2215	4.6978
370	0.2216	3.8416
371	0.2217	4.2071
372	0.2217	5.0783
373	0.2218	6.4378
374	0.2218	6.9045
375	0.2219	6.3417
376	0.2220	6.3653
377	0.2220	5.8715
378	0.2221	5.7133
379	0.2221	5.8687
380	0.2222	5.6534
381	0.2223	5.5386
382	0.2223	6.2203
383	0.2224	6.7755
384	0.2224	7.1167
385	0.2225	6.6637
386	0.2226	5.4699
387	0.2226	5.7030
388	0.2227	6.3736
389	0.2227	6.8140
390	0.2228	8.1418
391	0.2229	9.3890
392	0.2229	9.7500
393	0.2230	10.4550
394	0.2230	11.3943
395	0.2231	11.2496
396	0.2232	11.6788
397	0.2232	13.8262
398	0.2233	16.1313
399	0.2233	17.9043
400	0.2234	18.9468
401	0.2235	19.8012
402	0.2235	21.1913
403	0.2236	22.2796
404	0.2236	23.5452
405	0.2237	23.8319
406	0.2238	24.8283
407	0.2238	25.7610
408	0.2239	26.5894
409	0.2239	28.3093
410	0.2240	27.9000
411	0.2241	27.6132
412	0.2241	27.5865
413	0.2242	27.3771
414	0.2242	27.3283
415	0.2243	26.0160
416	0.2244	24.5204
417	0.2244	22.8558
418	0.2245	21.1947
419	0.2245	19.1260
420	0.2246	15.9281
421	0.2247	12.2741
422	0.2247	9.8388
423	0.2248	7.9444
424	0.2248	5.2204
425	0.2249	2.6047
426	0.2250	1.4437
427	0.2250	1.9574
428	0.2251	3.9662
429	0.2251	4.9875
430	0.2252	7.0080
431	0.2253	8.5769
432	0.2253	9.6674
433	0.2254	10.7029
434	0.2254	10.9067
435	0.2255	12.0098
436	0.2256	13.2102
437	0.2256	12.5636
438	0.2257	12.0740
439	0.2257	12.6071
440	0.2258	13.0101
441	0.2259	13.2093
442	0.2259	12.9167
443	0.2260	12.3590
444	0.2260	11.6523
445	0.2261	10.2552
446	0.2262	9.3866
447	0.2262	8.8940
448	0.2263	7.7887
449	0.2263	7.6680
450	0.2264	7.9754
451	0.2265	7.3938
452	0.2265	6.6533
453	0.2266	6.3660
454	0.2266	5.8367
455	0.2267	5.8991
456	0.2268	6.9942
457	0.2268	6.3842
458	0.2269	7.3050
459	0.2269	8.6099
460	0.2270	8.9984
461	0.2271	10.7794
462	0.2271	10.9139
463	0.2272	10.4223
464	0.2272	11.0427
465	0.2273	12.3948
466	0.2274	13.6196
467	0.2274	14.4451
468	0.2275	14.9308
469	0.2275	14.6614
470	0.2276	14.5789
471	0.2277	13.4940
472	0.2277	11.8899
473	0.2278	11.1430
474	0.2278	9.5446
475	0.2279	9.6881
476	0.2280	10.9540
477	0.2280	10.1375
478	0.2281	9.8207
479	0.2281	9.3152
480	0.2282	8.5081
481	0.2283	8.0643
482	0.2283	7.8791
483	0.2284	8.0168
484	0.2284	8.2489
485	0.2285	8.3667
486	0.2286	8.8405
487	0.2286	9.1358
488	0.2287	9.2746
489	0.2287	8.9789
490	0.2288	8.9464
491	0.2289	9.0989
492	0.2289	9.0052
493	0.2290	10.4280
494	0.2290	12.0507
495	0.2291	13.3894
496	0.2292	15.5962
497	0.2292	15.5606
498	0.2293	15.2250
499	0.2293	15.9340
500	0.2294	16.6972
501	0.2295	18.1612
502	0.2295	18.8330
503	0.2296	20.0095
504	0.2296	20.5357
505	0.2297	19.7874
506	0.2298	20.0616
507	0.2298	19.6796
508	0.2299	18.6666
509	0.2299	17.8845
510	0.2300	16.2602
511	0.2301	14.5504
512	0.2301	12.4786
513	0.2302	10.2400
514	0.2302	9.0001
515	0.2303	7.0593
516	0.2304	3.8918
517	0.2304	1.3909
518	0.2305	4.7810
519	0.2305	7.2841
520	0.2306	9.2559
521	0.2307	11.7786
522	0.2307	13.9563
523	0.2308	16.7220
524	0.2308	19.0924
525	0.2309	20.4999
526	0.2310	21.8260
527	0.2310	23.2573
528	0.2311	25.1485
529	0.2311	24.7866
530	0.2312	23.7375
531	0.2313	23.7002
532	0.2313	23.1053
533	0.2314	22.3344
534	0.2314	21.0134
535	0.2315	20.0604
536	0.2316	19.0211
537	0.2316	16.9770
538	0.2317	16.9599
539	0.2317	16.7066
540	0.2318	14.3726
541	0.2319	12.6505
542	0.2319	11.7660
543	0.2320	11.4308
544	0.2320	10.6241
545	0.2321	11.0872
546	0.2322	11.8489
547	0.2322	11.2224
548	0.2323	11.1682
549	0.2323	10.5474
550	0.2324	9.9046
551	0.2325	9.7542
552	0.2325	9.6144
553	0.2326	10.6190
554	0.2326	10.6530
555	0.2327	10.4266
556	0.2328	10.8151
557	0.2328	10.7079
558	0.2329	11.2719
559	0.2329	11.2836
560	0.2330	10.9592
561	0.2331	11.3532
562	0.2331	11.6898
563	0.2332	12.4828
564	0.2332	13.5240
565	0.2333	13.2110
566	0.2334	12.0736
567	0.2334	10.3819
568	0.2335	8.7471
569	0.2335	7.5767
570	0.2336	6.4364
571	0.2337	6.4969
572	0.2337	6.6250
573	0.2338	5.7877
574	0.2338	4.9105
575	0.2339	3.4788
576	0.2340	2.9811
577	0.2340	2.3630
578	0.2341	2.0815
579	0.2341	2.4993
580	0.2342	1.9276
581	0.2343	2.1156
582	0.2343	2.5776
583	0.2344	2.8279
584	0.2344	2.9452
585	0.2345	2.4240
586	0.2346	2.9757
587	0.2346	2.3163
588	0.2347	2.2636
589	0.2347	3.6280
590	0.2348	4.1448
591	0.2349	5.2316
592	0.2349	6.9721
593	0.2350	8.7060
594	0.2350	9.7204
595	0.2351	9.9684
596	0.2352	11.6465
597	0.2352	12.3501
598	0.2353	12.6514
599	0.2353	13.5485
600	0.2354	13.0118
601	0.2355	12.1377
602	0.2355	10.7186
603	0.2356	9.2088
604	0.2356	7.6319
605	0.2357	5.4806
606	0.2358	4.7145
607	0.2358	3.9859
608	0.2359	4.2906
609	0.2359	5.7983
610	0.2360	8.2846
611	0.2361	10.2369
612	0.2361	12.6650
613	0.2362	16.2176
614	0.2362	19.0465
615	0.2363	21.0603
616	0.2364	23.0340
617	0.2364	24.4351
618	0.2365	24.9405
619	0.2365	25.9117
620	0.2366	27.4523
621	0.2367	28.3737
622	0.2367	28.8930
623	0.2368	29.1711
624	0.2368	29.3582
625	0.2369	28.7490
626	0.2370	27.8198
627	0.2370	26.5253
628	0.2371	25.2160
629	0.2371	24.5437
630	0.2372	23.9827
631	0.2373	23.2566
632	0.2373	21.2191
633	0.2374	18.9064
634	0.2374	17.0384
635	0.2375	14.9342
636	0.2376	13.0570
637	0.2376	10.3591
638	0.2377	8.5689
639	0.2377	8.7850
640	0.2378	7.4722
641	0.2379	7.2203
642	0.2379	7.1109
643	0.2380	5.6801
644	0.2380	5.6664
645	0.2381	5.2075
646	0.2382	5.5960
647	0.2382	5.9528
648	0.2383	5.4069
649	0.2383	6.0497
650	0.2384	6.8163
651	0.2385	7.0749
652	0.2385	6.3669
653	0.2386	5.8282
654	0.2386	4.9584
655	0.2387	4.0287
656	0.2388	3.8383
657	0.2388	2.9786
658	0.2389	2.6090
659	0.2389	2.9492
660	0.2390	3.0791
661	0.2391	3.5793
662	0.2391	1.7111
663	0.2392	0.9629
664	0.2392	1.9338
665	0.2393	2.6696
666	0.2394	3.2666
667	0.2394	3.6302
668	0.2395	4.1512
669	0.2395	4.8426
670	0.2396	5.8595
671	0.2397	6.6598
672	0.2397	7.7476
673	0.2398	8.9270
674	0.2398	9.6055
675	0.2399	9.2541
676	0.2400	8.1818
677	0.2400	7.0750
678	0.2401	5.6639
679	0.2401	5.3404
680	0.2402	6.2326
681	0.2403	6.5728
682	0.2403	6.3679
683	0.2404	5.6923
684	0.2404	4.2826
685	0.2405	2.7962
686	0.2406	2.6315
687	0.2406	3.2192
688	0.2407	4.6154
689	0.2407	5.7326
690	0.2408	5.5374
691	0.2409	6.1852
692	0.2409	6.8096
693	0.2410	7.6986
694	0.2410	7.9810
695	0.2411	7.0611
696	0.2412	6.5101
697	0.2412	5.0828
698	0.2413	4.2063
699	0.2413	5.1937
700	0.2414	5.5182
701	0.2415	7.2721
702	0.2415	9.3557
703	0.2416	11.0740
704	0.2416	12.8414
705	0.2417	15.6631
706	0.2418	18.7240
707	0.2418	20.6854
708	0.2419	22.4096
709	0.2419	24.2432
710	0.2420	25.7930
711	0.2421	26.7449
712	0.2421	27.3830
713	0.2422	28.3366
714	0.2422	28.6048
715	0.2423	28.1097
716	0.2424	28.0199
717	0.2424	27.7525
718	0.2425	27.0434
719	0.2425	25.9581
720	0.2426	25.1989
721	0.2427	24.1928
722	0.2427	22.1638
723	0.2428	20.2988
724	0.2428	18.9474
725	0.2429	17.1534
726	0.2430	15.7453
727	0.2430	15.0177
728	0.2431	13.2809
729	0.2431	10.9947
730	0.2432	8.8949
731	0.2433	6.5759
732	0.2433	4.8512
733	0.2434	3.3893
734	0.2434	1.6536
735	0.2435	2.2977
736	0.2436	2.9919
737	0.2436	4.1427
738	0.2437	5.4029
739	0.2437	6.6078
740	0.2438	7.7256
741	0.2439	7.8812
742	0.2439	7.5227
743	0.2440	7.5843
744	0.2440	6.6682
745	0.2441	5.3341
746	0.2442	4.4732
747	0.2442	4.4064
748	0.2443	5.3336
749	0.2443	6.6570
750	0.2444	7.5786
751	0.2445	7.8945
752	0.2445	7.3104
753	0.2446	6.9524
754	0.2446	7.6320
755	0.2447	7.9406
756	0.2448	8.1239
757	0.2448	9.0931
758	0.2449	10.5347
759	0.2449	11.2563
760	0.2450	11.0285
761	0.2451	10.2746
762	0.2451	9.6539
763	0.2452	9.8741
764	0.2452	10.6210
765	0.2453	11.8277
766	0.2454	12.8431
767	0.2454	13.8488
768	0.2455	15.2378
769	0.2455	14.9885
770	0.2456	13.6189
771	0.2457	12.6204
772	0.2457	11.4223
773	0.2458	10.5242
774	0.2458	9.2913
775	0.2459	8.2585
776	0.2460	8.5153
777	0.2460	8.0633
778	0.2461	7.1818
779	0.2461	6.4024
780	0.2462	5.9125
781	0.2463	6.2147
782	0.2463	5.7690
783	0.2464	5.0389
784	0.2464	5.6685
785	0.2465	5.7656
786	0.2466	5.1731
787	0.2466	5.4366
788	0.2467	5.2322
789	0.2467	3.9760
790	0.2468	4.0229
791	0.2469	4.6898
792	0.2469	5.1635
793	0.2470	6.7725
794	0.2470	7.8403
795	0.2471	9.0840
796	0.2472	10.7327
797	0.2472	12.3402
798	0.2473	14.5952
799	0.2473	15.0176
800	0.2474	14.8611
801	0.2475	16.0480
802	0.2475	17.0610
803	0.2476	18.4122
804	0.2476	20.0794
805	0.2477	21.3760
806	0.2478	21.4325
807	0.2478	20.9554
808	0.2479	21.4173
809	0.2479	21.1835
810	0.2480	20.4980
811	0.2481	20.6975
812	0.2481	21.6196
813	0.2482	21.8388
814	0.2482	21.0899
815	0.2483	19.2997
816	0.2484	16.8594
817	0.2484	14.3664
818	0.2485	12.1278
819	0.2485	9.9164
820	0.2486	6.9071
821	0.2487	4.6418
822	0.2487	2.2803
823	0.2488	0.7906
824	0.2488	2.1425
825	0.2489	3.8023
826	0.2490	6.2558
827	0.2490	8.0200
828	0.2491	10.2170
829	0.2491	12.1292
830	0.2492	12.5799
831	0.2493	12.8578
832	0.2493	13.5325
833	0.2494	14.3439
834	0.2494	15.3031
835	0.2495	17.1172
836	0.2496	18.5717
837	0.2496	19.4049
838	0.2497	19.2579
839	0.2497	18.3084
840	0.2498	18.0745
841	0.2499	16.8274
842	0.2499	15.6465
843	0.2500	15.6077
844	0.2500	15.8153
845	0.2501	16.1746
846	0.2502	15.8645
847	0.2502	15.8425
848	0.2503	15.6706
849	0.2503	14.5918
850	0.2504	13.8214
851	0.2505	13.4884
852	0.2505	13.3841
853	0.2506	13.5458
854	0.2506	14.3497
855	0.2507	14.8971
856	0.2508	14.1573
857	0.2508	12.7544
858	0.2509	11.1801
859	0.2509	10.0330
860	0.2510	9.5045
861	0.2511	9.4004
862	0.2511	10.3367
863	0.2512	11.3638
864	0.2512	11.1588
865	0.2513	10.4178
866	0.2514	9.1208
867	0.2514	7.7590
868	0.2515	7.2324
869	0.2515	7.4170
870	0.2516	8.1503
871	0.2517	7.7558
872	0.2517	7.3595
873	0.2518	6.8909
874	0.2518	5.6294
875	0.2519	4.1125
876	0.2520	3.9857
877	0.2520	3.9540
878	0.2521	3.2347
879	0.2521	3.8829
880	0.2522	4.1362
881	0.2523	3.2215
882	0.2523	2.8156
883	0.2524	2.4406
884	0.2524	2.8842
885	0.2525	2.0296
886	0.2526	2.2132
887	0.2526	3.7022
888	0.2527	4.9580
889	0.2527	6.8373
890	0.2528	8.1151
891	0.2529	8.5239
892	0.2529	8.4524
893	0.2530	8.6042
894	0.2530	9.3170
895	0.2531	9.6740
896	0.2532	9.8437
897	0.2532	10.3521
898	0.2533	10.3192
899	0.2533	10.7001
900	0.2534	11.4746
901	0.2535	11.8696
902	0.2535	11.8608
903	0.2536	11.3975
904	0.2536	10.7226
905	0.2537	10.2665
906	0.2538	8.9426
907	0.2538	7.9152
908	0.2539	8.5758
909	0.2539	9.0011
910	0.2540	9.2300
911	0.2541	8.1931
912	0.2541	5.7887
913	0.2542	3.5194
914	0.2542	2.5761
915	0.2543	4.2612
916	0.2544	5.8920
917	0.2544	7.7783
918	0.2545	9.9294
919	0.2545	12.1401
920	0.2546	13.9975
921	0.2547	16.7395
922	0.2547	19.9760
923	0.2548	22.2281
924	0.2548	23.6502
925	0.2549	24.7828
926	0.2550	24.7494
927	0.2550	23.9677
928	0.2551	23.8887
929	0.2551	24.2937
930	0.2552	24.5359
931	0.2553	24.8754
932	0.2553	25.9942
933	0.2554	26.6179
934	0.2554	25.3956
935	0.2555	23.6700
936	0.2556	22.2430
937	0.2556	20.5149
938	0.2557	19.6117
939	0.2557	19.2194
940	0.2558	18.5227
941	0.2559	17.4807
942	0.2559	15.8494
943	0.2560	14.2583
944	0.2560	12.8357
945	0.2561	11.3320
946	0.2562	10.0942
947	0.2562	9.4505
948	0.2563	8.6165
949	0.2563	8.0382
950	0.2564	8.1736
951	0.2565	7.9549
952	0.2565	7.2314
953	0.2566	6.0553
954	0.2566	5.3101
955	0.2567	4.7657
956	0.2568	3.7528
957	0.2568	4.2778
958	0.2569	4.4666
959	0.2569	3.5025
960	0.2570	3.1835
961	0.2571	3.8283
962	0.2571	4.1314
963	0.2572	3.5856
964	0.2572	4.1558
965	0.2573	4.8050
966	0.2574	3.3533
967	0.2574	2.3681
968	0.2575	2.4283
969	0.2575	1.6617
970	0.2576	0.6918
971	0.2577	1.3142
972	0.2577	1.7859
973	0.2578	1.7760
974	0.2578	2.5647
975	0.2579	2.2579
976	0.2580	1.4857
977	0.2580	2.5545
978	0.2581	2.2198
979	0.2581	1.7316
980	0.2582	2.0840
981	0.2583	2.4384
982	0.2583	2.4015
983	0.2584	2.1210
984	0.2584	2.4319
985	0.2585	2.8667
986	0.2586	2.5060
987	0.2586	2.4467
988	0.2587	1.6127
989	0.2587	0.6797
990	0.2588	0.9039
991	0.2589	1.2183
992	0.2589	1.3247
993	0.2590	1.7406
994	0.2590	3.0541
995	0.2591	4.2430
996	0.2592	4.2177
997	0.2592	4.1066
998	0.2593	4.2363
999	0.2593	4.0365
1000	0.2594	3.5269
1001	0.2595	3.1268
1002	0.2595	2.9910
1003	0.2596	3.2259
1004	0.2596	2.8985
1005	0.2597	3.5965
1006	0.2598	5.6031
1007	0.2598	6.3079
1008	0.2599	7.5833
1009	0.2599	9.3614
1010	0.2600	11.4208

## Sheet: HGon_topdisp_ lowdensity
0	0	0
1	0.0399999991	0.234969793078203
2	0.0799999982	0.468472971976744
3	0.119999997	0.70051722840796
4	0.159999996	0.931110933576159
5	0.200000003	1.16026262380165
6	0.200059995	1.15740960594059
7	0.200120002	1.15266295848435
8	0.200179994	1.146758128125
9	0.200240001	1.13962080492611
10	0.200299993	1.13132869278689
11	0.20036	1.1228912400982
12	0.200420007	1.11358080735294
13	0.200479999	1.10314715676998
14	0.200540006	1.09190333501629
15	0.200599998	1.07982633268293
16	0.200660005	1.06709437207792
17	0.200719997	1.05379598995138
18	0.200780004	1.04014538009709
19	0.200839996	1.02589286025848
20	0.200900003	1.01070170564516
21	0.200959995	0.995086678743962
22	0.201020002	0.979531803858521
23	0.201079994	0.963237647672552
24	0.201140001	0.946433499038462
25	0.201199993	0.92960060592
26	0.20126	0.912140369329073
27	0.201320007	0.894726785454546
28	0.20138	0.87745245611465
29	0.201440006	0.859698369538951
30	0.201499999	0.841744488047619
31	0.201560006	0.823811976656101
32	0.201619998	0.805724247674051
33	0.201680005	0.787437007630332
34	0.201739997	0.769202524731861
35	0.201800004	0.750779786220473
36	0.201859996	0.732006643962264
37	0.201920003	0.713002299748823
38	0.201979995	0.693704044514107
39	0.202040002	0.674211407840376
40	0.202099994	0.654654350671875
41	0.202160001	0.635066302090484
42	0.202219993	0.615382367429907
43	0.20228	0.595459908989113
44	0.202340007	0.575207769596273
45	0.202399999	0.554862565674419
46	0.202460006	0.53442320382353
47	0.202519998	0.513780688562597
48	0.202580005	0.493453914490741
49	0.202639997	0.473429646194145
50	0.202700004	0.453165347907692
51	0.202759996	0.432674495023042
52	0.202820003	0.412140300046012
53	0.202879995	0.391805416355283
54	0.202940002	0.371924726330275
55	0.202999994	0.352276143618321
56	0.203060001	0.332592300320122
57	0.203119993	0.312979288082192
58	0.20318	0.29341703493921
59	0.203240007	0.274068841866464
60	0.203299999	0.255047190045455
61	0.203360006	0.235825995658094
62	0.203419998	0.216329128595166
63	0.203480005	0.197063230226244
64	0.203539997	0.178162795978916
65	0.203600004	0.159462384
66	0.203659996	0.140958619009009
67	0.203720003	0.122520703538231
68	0.203779995	0.104466605793413
69	0.203840002	0.087557694035875
70	0.203899994	0.0723236577
71	0.203960001	0.059582297588674
72	0.204019994	0.051125335205357
73	0.204080001	0.048928635352155
74	0.204139993	0.053320991323442
75	0.2042	0.062947503373333
76	0.204260007	0.075660899214497
77	0.204319999	0.090060053042836
78	0.204380006	0.105465824646018
79	0.204439998	0.121469034035346
80	0.204500005	0.137891964926471
81	0.204559997	0.154572548105727
82	0.204620004	0.171415808313783
83	0.204679996	0.188211215095168
84	0.204740003	0.204958480833333
85	0.204799995	0.221580617562044
86	0.204860002	0.237692032390671
87	0.204919994	0.253747815152838
88	0.204980001	0.26995669752907
89	0.205039993	0.285690049941945
90	0.2051	0.301243523782609
91	0.205160007	0.316799182272069
92	0.205219999	0.332073458236994
93	0.205280006	0.347592902510823
94	0.205339998	0.363413146469741
95	0.205400005	0.379052307064748
96	0.205459997	0.394541723706897
97	0.205520004	0.410149451879484
98	0.205579996	0.425912800702006
99	0.205640003	0.441577291630901
100	0.205699995	0.457033947428571
101	0.205760002	0.472110538544936
102	0.205819994	0.486659674786325
103	0.205880001	0.50083874027027
104	0.205939993	0.514930085582386
105	0.206	0.528977503446809
106	0.206060007	0.542883539362606
107	0.206119999	0.556668352234795
108	0.206180006	0.570235954237288
109	0.206239998	0.583387537743301
110	0.206300005	0.596217452661972
111	0.206359997	0.609114109493671
112	0.206420004	0.621747979171348
113	0.206479996	0.633968828793829
114	0.206540003	0.646020595042017
115	0.206599995	0.657580965566434
116	0.206660002	0.668672973854749
117	0.206719995	0.67951455790795
118	0.206780002	0.689927331559889
119	0.206839994	0.699862807468707
120	0.206900001	0.709428295333333
121	0.206959993	0.718492735714286
122	0.20702	0.727006400526316
123	0.207080007	0.735092672946058
124	0.207139999	0.742896071933702
125	0.207200006	0.750359660234483
126	0.207259998	0.757350347933884
127	0.207320005	0.764019349642366
128	0.207379997	0.770363979065934
129	0.207440004	0.776205955390947
130	0.207499996	0.781623064520548
131	0.207560003	0.78665549507524
132	0.207619995	0.791086484016393
133	0.207680002	0.794917015416098
134	0.207739994	0.798355520027248
135	0.207800001	0.80149364244898
136	0.207859993	0.804542360869565
137	0.20792	0.807550817910448
138	0.207980007	0.810056419105691
139	0.208039999	0.812042624898511
140	0.208100006	0.813918143513514
141	0.208159998	0.815525792307692
142	0.208220005	0.816828367520216
143	0.208279997	0.818057563526245
144	0.208340004	0.818968744758065
145	0.208399996	0.819467493020134
146	0.208460003	0.819665967426274
147	0.208519995	0.819620130522088
148	0.208580002	0.819385561764706
149	0.208639994	0.819097450333778
150	0.208700001	0.8186316364
151	0.208759993	0.817690684154461
152	0.20882	0.816551741489362
153	0.208880007	0.815290295219124
154	0.208939999	0.813813115384615
155	0.209000006	0.811911993774834
156	0.209059998	0.809769188095238
157	0.209120005	0.807687507661823
158	0.209179997	0.805225141029024
159	0.209240004	0.802417883003952
160	0.209299996	0.7991867925
161	0.209360003	0.79524533455979
162	0.209419996	0.790915707874016
163	0.209480003	0.786155175884666
164	0.209539995	0.780669896073298
165	0.209600002	0.774829097647059
166	0.209659994	0.768759610182768
167	0.209720001	0.762123546023468
168	0.209779993	0.755014696875
169	0.20984	0.747494286475943
170	0.209900007	0.73939696087013
171	0.209959999	0.730770167859922
172	0.210020006	0.721614384170985
173	0.210079998	0.71194854011643
174	0.210140005	0.701944705387597
175	0.210199997	0.6913857864
176	0.210260004	0.679906600824742
177	0.210319996	0.667605759034749
178	0.210380003	0.654685998971722
179	0.210439995	0.641162874878049
180	0.210500002	0.627087622884615
181	0.210559994	0.612468583482715
182	0.210620001	0.59713792668798
183	0.210679993	0.581137126628353
184	0.21074	0.564443006747449
185	0.210800007	0.546987670280255
186	0.210859999	0.529079232251908
187	0.210920006	0.510748042261754
188	0.210979998	0.491895639327411
189	0.211040005	0.472570984372624
190	0.211099997	0.452797587759494
191	0.211160004	0.432526684437421
192	0.211219996	0.411747375643939
193	0.211280003	0.39056950592686
194	0.211339995	0.369158293224181
195	0.211400002	0.347584297886792
196	0.211459994	0.325721027713568
197	0.211520001	0.303805262634881
198	0.211579993	0.281941975714286
199	0.21164	0.259855027847309
200	0.211700007	0.237555555525
201	0.211759999	0.215206996853933
202	0.211820006	0.192914868890274
203	0.211879998	0.170799501257783
204	0.211940005	0.148996123395522
205	0.211999997	0.127473975093168
206	0.212060004	0.106189636526055
207	0.212119997	0.085220998773234
208	0.212180004	0.064706902700495
209	0.212239996	0.045429720708282
210	0.212300003	0.029560601533333
211	0.212359995	0.02391437108508
212	0.212420002	0.033441387842365
213	0.212479994	0.049832920188192
214	0.212540001	0.068160374030713
215	0.212599993	0.086958714625767
216	0.21266	0.105676350772059
217	0.212720007	0.124204158837209
218	0.212779999	0.142641529327628
219	0.212840006	0.160860414761905
220	0.212899998	0.178871091768293
221	0.212960005	0.196800877125457
222	0.213019997	0.214618365182482
223	0.213080004	0.232142408857837
224	0.213139996	0.249177383628641
225	0.213200003	0.265786550545455
226	0.213259995	0.282102871489104
227	0.213320002	0.29824315668682
228	0.213379994	0.314121282101449
229	0.213440001	0.329608014354644
230	0.213499993	0.344715819939759
231	0.21356	0.359535215234657
232	0.213620007	0.374217757175481
233	0.213679999	0.388424926170468
234	0.213740006	0.402211186582734
235	0.213799998	0.415781817808383
236	0.213860005	0.428888716363636
237	0.213919997	0.441548401146954
238	0.213980004	0.453864559618139
239	0.214039996	0.465874863432658
240	0.214100003	0.477496602714286
241	0.214159995	0.488606776801427
242	0.214220002	0.499098144085511
243	0.214279994	0.509103160854093
244	0.214340001	0.518723388909953
245	0.214399993	0.52795170912426
246	0.21446	0.536955328687943
247	0.214520007	0.545422252774498
248	0.214579999	0.553269122051887
249	0.214640006	0.560772486183746
250	0.214699998	0.567958259329412
251	0.214760005	0.574904174171563
252	0.214819998	0.581653262640845
253	0.214880005	0.588083464501759
254	0.214939997	0.593999330725995
255	0.215000004	0.599576234666667
256	0.215059996	0.60484418057243
257	0.215120003	0.609658359906651
258	0.215179995	0.614125768076923
259	0.215240002	0.618341313806752
260	0.215299994	0.622334833011628
261	0.215360001	0.626137167630662
262	0.215419993	0.629799234292344
263	0.21548	0.633212472931634
264	0.215540007	0.636366893125
265	0.215599999	0.639411075225434
266	0.215660006	0.64221821147806
267	0.215719998	0.644878623287197
268	0.215780005	0.647461590103687
269	0.215839997	0.649791953751439
270	0.215900004	0.651972627068966
271	0.215959996	0.653971085924225
272	0.216020003	0.655793451949541
273	0.216079995	0.657521665292096
274	0.216140002	0.659155897826087
275	0.216199994	0.660635817257143
276	0.216260001	0.661929762671233
277	0.216319993	0.663136076168757
278	0.21638	0.664227498519362
279	0.216440007	0.665078580887372
280	0.216499999	0.665655385568182
281	0.216560006	0.666051793416572
282	0.216619998	0.666251621768707
283	0.216680005	0.666287550169876
284	0.216739997	0.666103708710407
285	0.216800004	0.665546762033898
286	0.216859996	0.66477702020316
287	0.216920003	0.663899544419391
288	0.216979995	0.662833589189189
289	0.217040002	0.661607841732284
290	0.217099994	0.660118543483146
291	0.217160001	0.658269662626263
292	0.217219993	0.656160899663677
293	0.21728	0.6537531
294	0.217340007	0.651018014765101
295	0.217399999	0.647942462346369
296	0.217460006	0.644484501897322
297	0.217519999	0.6406748909699
298	0.217580006	0.636458572383074
299	0.217639998	0.631818848476085
300	0.217700005	0.626810918333333
301	0.217759997	0.621269831753607
302	0.217820004	0.615265159756097
303	0.217879996	0.60897121372093
304	0.217940003	0.602222350320796
305	0.217999995	0.595088138088398
306	0.218060002	0.587713327549669
307	0.218119994	0.579894117188534
308	0.218180001	0.571606831255507
309	0.218239993	0.563093901947195
310	0.2183	0.554345394725275
311	0.218360007	0.545233758408343
312	0.218419999	0.53578168125
313	0.218480006	0.52609819856517
314	0.218539998	0.516195703129103
315	0.218600005	0.506059874983607
316	0.218659997	0.495725194814411
317	0.218720004	0.484990835267176
318	0.218779996	0.473950107810458
319	0.218840003	0.463021986300327
320	0.218899995	0.451988887695652
321	0.218960002	0.440777928436482
322	0.219019994	0.429529529511931
323	0.219080001	0.418087190444204
324	0.219139993	0.406622516850649
325	0.2192	0.395151632367568
326	0.219260007	0.383629905680346
327	0.219319999	0.372180682200647
328	0.219380006	0.360713335862069
329	0.219439998	0.3490471535845
330	0.219500005	0.337282144322581
331	0.219559997	0.325570836122449
332	0.219620004	0.313798192564378
333	0.219679996	0.301880182829582
334	0.219740003	0.289786028800857
335	0.219799995	0.277645470449198
336	0.219860002	0.265459401891026
337	0.219919994	0.253191184066169
338	0.219980001	0.240823565884861
339	0.220039994	0.228319943003195
340	0.220100001	0.215756703797872
341	0.220159993	0.203112790839532
342	0.22022	0.190363809458599
343	0.220280007	0.177499050540827
344	0.220339999	0.164494842394068
345	0.220400006	0.151318208825397
346	0.220459998	0.138045098118393
347	0.220520005	0.124624496040127
348	0.220579997	0.111013737531646
349	0.220640004	0.097480557913593
350	0.220699996	0.0841558368
351	0.220760003	0.071295208611987
352	0.220819995	0.059377521790966
353	0.220880002	0.048795222982162
354	0.220939994	0.040901202072327
355	0.221000001	0.037800050525654
356	0.221059993	0.040754655376569
357	0.22112	0.048830701153605
358	0.221180007	0.060070727442589
359	0.221239999	0.07317880451512
360	0.221300006	0.08741683875
361	0.221359998	0.102296965223725
362	0.221420005	0.117483430571726
363	0.221479997	0.132917817601246
364	0.221540004	0.148595011182573
365	0.221599996	0.164488062466321
366	0.221660003	0.180618722267081
367	0.221719995	0.19686098311272
368	0.221780002	0.213117049741736
369	0.221839994	0.229415718235294
370	0.221900001	0.245689537484536
371	0.221959993	0.261901722698249
372	0.22202	0.278084587006173
373	0.222080007	0.294103997821172
374	0.222139999	0.309893747525667
375	0.222200006	0.325536883507692
376	0.222259998	0.341086489733607
377	0.222320005	0.356416934155578
378	0.222379997	0.371504294539877
379	0.222440004	0.386459116762002
380	0.222499996	0.401172325836735
381	0.222560003	0.415572693639144
382	0.222619995	0.429691413757638
383	0.222680002	0.443492536968464
384	0.222739995	0.457016600213415
385	0.222800002	0.470301732852792
386	0.222859994	0.483266619432049
387	0.222920001	0.49584363006079
388	0.222979993	0.507961901538462
389	0.22304	0.519613377451972
390	0.223100007	0.530777236
391	0.223159999	0.541479498405651
392	0.223220006	0.551789614143145
393	0.223279998	0.561565067099698
394	0.223340005	0.570721373420523
395	0.223399997	0.579326741005025
396	0.223460004	0.587355481325301
397	0.223519996	0.594862616750251
398	0.223580003	0.601936248997996
399	0.223639995	0.608471650750751
400	0.223700002	0.6144979563
401	0.223759994	0.620134182017982
402	0.223820001	0.625356283832335
403	0.223879993	0.630025188334995
404	0.22394	0.634099435159363
405	0.224000007	0.637722590447761
406	0.224059999	0.640830477733598
407	0.224120006	0.643413090566038
408	0.224179998	0.645625349404762
409	0.224240005	0.647421823290387
410	0.224299997	0.648745895049505
411	0.224360004	0.649647481305638
412	0.224419996	0.650201433201581
413	0.224480003	0.650195871470879
414	0.224539995	0.649653964201183
415	0.224600002	0.648832286009852
416	0.224659994	0.647576977559055
417	0.224720001	0.64586960619469
418	0.224779993	0.643807088310413
419	0.22484	0.64117028390579
420	0.224900007	0.637938624117647
421	0.224959999	0.634403166699314
422	0.225020006	0.630556091682975
423	0.225079998	0.626294297653959
424	0.225140005	0.621673873242187
425	0.225199997	0.616618970926829
426	0.225260004	0.611106022222222
427	0.225319996	0.605239325900682
428	0.225380003	0.599098488910506
429	0.225439996	0.592697926239067
430	0.225500003	0.585995118640777
431	0.225559995	0.579039641610087
432	0.225620002	0.571760460465116
433	0.225679994	0.564264365343659
434	0.225740001	0.556650351934236
435	0.225799993	0.548785226724638
436	0.22586	0.540723437171815
437	0.225920007	0.532511712324011
438	0.225979999	0.524183118843931
439	0.226040006	0.515797539701636
440	0.226099998	0.507393916269231
441	0.226160005	0.498955133198847
442	0.226219997	0.490403691305182
443	0.226280004	0.481792652473634
444	0.226339996	0.473293004511494
445	0.226400003	0.464865088363636
446	0.226459995	0.456395212170172
447	0.226520002	0.447901926160458
448	0.226579994	0.439438529799618
449	0.226640001	0.431005487502383
450	0.226699993	0.422485064
451	0.22676	0.413949045071361
452	0.226820007	0.405465780370722
453	0.226879999	0.396940584045584
454	0.226940006	0.388510828092979
455	0.226999998	0.380133024312796
456	0.227060005	0.371598543835227
457	0.227119997	0.362995677133396
458	0.227180004	0.354391571568998
459	0.227239996	0.345731338951841
460	0.227300003	0.337096324415094
461	0.227359995	0.328451522262017
462	0.227420002	0.319601172655367
463	0.227479994	0.310594213998119
464	0.227540001	0.301454397321429
465	0.227599993	0.292234478
466	0.22766	0.283080396669794
467	0.227720007	0.273853649465792
468	0.227779999	0.264433525252809
469	0.227840006	0.254892997240412
470	0.227899998	0.245177186523364
471	0.227960005	0.235393091596639
472	0.228019997	0.225552677350746
473	0.228080004	0.215421445582479
474	0.228139997	0.205089288379888
475	0.228200004	0.194644611153488
476	0.228259996	0.184088501570632
477	0.228320003	0.173439818579387
478	0.228379995	0.162581673172542
479	0.228440002	0.151453657201112
480	0.228499994	0.140181692305556
481	0.228560001	0.128692916364477
482	0.228619993	0.116925531321627
483	0.22868	0.105069216842105
484	0.228740007	0.093051576116236
485	0.228799999	0.080912392036866
486	0.228860006	0.068783300856354
487	0.228919998	0.056650927700092
488	0.228980005	0.044587142376838
489	0.229039997	0.032788206203857
490	0.229100004	0.021849824380734
491	0.229159996	0.014065297743355
492	0.229220003	0.015484627151099
493	0.229279995	0.024527970332113
494	0.229340002	0.035892180987203
495	0.229399994	0.047982553723288
496	0.229460001	0.060336343138686
497	0.229519993	0.072694937010027
498	0.22958	0.084947580191257
499	0.229640007	0.097162994058235
500	0.229699999	0.109376250681818
501	0.229760006	0.121434315858311
502	0.229819998	0.133322821551724
503	0.229880005	0.145081462819583
504	0.229939997	0.156658330679348
505	0.230000004	0.168072996352941
506	0.230059996	0.17938312863472
507	0.230120003	0.190546657289973
508	0.230179995	0.201481955848375
509	0.230240002	0.21230374295762
510	0.230299994	0.223065170054054
511	0.230360001	0.233651785490549
512	0.230419993	0.244101319505396
513	0.23048	0.254424810269542
514	0.230540007	0.264558536687612
515	0.230599999	0.274601810017937
516	0.230660006	0.284579349704301
517	0.230719998	0.294508091414503
518	0.230780005	0.30437935352415
519	0.230839998	0.314175467319035
520	0.230900005	0.323898758357143
521	0.230959997	0.333445678474576
522	0.231020004	0.342844042486631
523	0.231079996	0.352158294336598
524	0.231140003	0.361425262766904
525	0.231199995	0.370665639466667
526	0.231260002	0.379823222717584
527	0.231319994	0.388890757666371
528	0.231380001	0.397869657659575
529	0.231439993	0.406634942497786
530	0.2315	0.415235165230089
531	0.231560007	0.423811949310345
532	0.231619999	0.432248785812721
533	0.231680006	0.440497468014122
534	0.231739998	0.448617693756614
535	0.231800005	0.456489949400881
536	0.231859997	0.464145723987676
537	0.231920004	0.471739445092348
538	0.231979996	0.479140364130053
539	0.232040003	0.486283932352941
540	0.232099995	0.493241191
541	0.232160002	0.49993809780894
542	0.232219994	0.506388374343257
543	0.232280001	0.512621730446194
544	0.232339993	0.518547325699301
545	0.2324	0.524212372925764
546	0.232460007	0.529618210732984
547	0.232519999	0.534751354054054
548	0.232580006	0.539682246167247
549	0.232639998	0.544416018798956
550	0.232700005	0.548845069565217
551	0.232759997	0.552868761424848
552	0.232820004	0.55649765
553	0.232879996	0.559772657588899
554	0.232940003	0.562769016551127
555	0.232999995	0.565437438701299
556	0.233060002	0.56776638399654
557	0.233119994	0.569747613656007
558	0.233180001	0.571278301295337
559	0.233239993	0.572401224590164
560	0.2333	0.573164369741379
561	0.233360007	0.573558243410853
562	0.233419999	0.573656015318417
563	0.233480006	0.573435551246776
564	0.233539999	0.572817053608248
565	0.233600006	0.571846746180258
566	0.233659998	0.570513351972556
567	0.233720005	0.568775598971722
568	0.233779997	0.566651279280822
569	0.233840004	0.564178403250642
570	0.233899996	0.561369371794872
571	0.233960003	0.558177056105893
572	0.234019995	0.554587360494881
573	0.234080002	0.550677131202046
574	0.234139994	0.546464204770017
575	0.234200001	0.541824788425532
576	0.234259993	0.53674528877551
577	0.23432	0.531347321750212
578	0.234380007	0.525616693548387
579	0.234439999	0.519546650636132
580	0.234500006	0.513251200932203
581	0.234559998	0.506629253344623
582	0.234620005	0.499538553045685
583	0.234679997	0.492084430600169
584	0.234740004	0.48429913277027
585	0.234799996	0.476128853012658
586	0.234860003	0.467682565244519
587	0.234919995	0.459030632855939
588	0.234980002	0.44999643709596
589	0.235039994	0.440555654886459
590	0.235100001	0.43074448502521
591	0.235159993	0.420611385365239
592	0.23522	0.410226254244966
593	0.235280007	0.399514686588433
594	0.235339999	0.388509313743719
595	0.235400006	0.37713089776569
596	0.235459998	0.3653610015301
597	0.235520005	0.353330373809524
598	0.235579997	0.341046672145242
599	0.235640004	0.32849117589658
600	0.235699996	0.31580567375
601	0.235760003	0.303021917810158
602	0.235819995	0.289940546605657
603	0.235880002	0.276694386907731
604	0.235939994	0.2634114810299
605	0.236000001	0.250011423684647
606	0.236059994	0.236537693955224
607	0.23612	0.223066726975974
608	0.236179993	0.209588559759934
609	0.23624	0.19610222764268
610	0.236300007	0.182724134033058
611	0.236359999	0.169406472039637
612	0.236420006	0.15613071710396
613	0.236479998	0.142963048169827
614	0.236540005	0.129898314637562
615	0.236599997	0.117012915382716
616	0.236660004	0.10445375484375
617	0.236719996	0.092188475078061
618	0.236780003	0.080216639113301
619	0.236839995	0.06875328730927
620	0.236900002	0.057933241844262
621	0.236959994	0.048023901425061
622	0.237020001	0.039675017175123
623	0.237079993	0.033727546528209
624	0.23714	0.031086580414216
625	0.237200007	0.032406110843265
626	0.237259999	0.037089285785481
627	0.237320006	0.043814350594132
628	0.237379998	0.051754088086319
629	0.237440005	0.060319858096013
630	0.237499997	0.069079138317073
631	0.237560004	0.078007494930951
632	0.237619996	0.086959061663961
633	0.237680003	0.095802933065694
634	0.237739995	0.104607637001621
635	0.237800002	0.113303035384615
636	0.237859994	0.121863940898058
637	0.237920001	0.130224892409054
638	0.237979993	0.13838901680937
639	0.23804	0.146491166682809
640	0.238100007	0.154463926741936
641	0.238159999	0.162284544294923
642	0.238220006	0.170013075289855
643	0.238279998	0.177583036387772
644	0.238340005	0.184997922998392
645	0.238399997	0.192413151084337
646	0.238460004	0.199794404085072
647	0.238519996	0.207089671130714
648	0.238580003	0.214359336394231
649	0.238639995	0.221524399311449
650	0.238700002	0.22865035632
651	0.238759995	0.235857869184652
652	0.238820001	0.243084994001597
653	0.238879994	0.250274335810056
654	0.238940001	0.257373425
655	0.238999993	0.264394767513944
656	0.23906	0.271470769084395
657	0.239120007	0.278676708400955
658	0.239179999	0.285870678171701
659	0.239240006	0.293035463852264
660	0.239299998	0.30023150652381
661	0.239360005	0.307338460467883
662	0.239419997	0.314407580015848
663	0.239480004	0.321546555059382
664	0.239539996	0.328686947871836
665	0.239600003	0.335775953715415
666	0.239659995	0.342792653886256
667	0.239720002	0.349676779344909
668	0.239779994	0.356486652042587
669	0.239840001	0.363265846572104
670	0.239899993	0.369844347850394
671	0.23996	0.376242357143981
672	0.240020007	0.382553889929245
673	0.240079999	0.388707651940299
674	0.240140006	0.394717348398744
675	0.240199998	0.400537538564706
676	0.240260005	0.406177934059561
677	0.240319997	0.411636749577134
678	0.240380004	0.416824476244132
679	0.240439996	0.421723713588741
680	0.240500003	0.42636101709375
681	0.240559995	0.430769886651054
682	0.240620002	0.434930716965679
683	0.240679994	0.438857142042089
684	0.240740001	0.442540766682243
685	0.240799993	0.445989611206226
686	0.24086	0.449201269595645
687	0.240920007	0.452141999067599
688	0.240979999	0.454889933850932
689	0.241040006	0.45747698541505
690	0.241099998	0.459857914651163
691	0.241160005	0.461946941130906
692	0.241219997	0.463756566176471
693	0.241280004	0.465444053596288
694	0.241339996	0.467025795440495
695	0.241400003	0.46841206030888
696	0.241459996	0.469564808101852
697	0.241520002	0.470456294294526
698	0.241579995	0.471079688135593
699	0.241640002	0.471485666974596
700	0.241699994	0.471728365153846
701	0.241760001	0.471833114757879
702	0.241819993	0.471771330875576
703	0.24188	0.471560650038373
704	0.241940007	0.471166353680982
705	0.241999999	0.470527260229885
706	0.242060006	0.469726870061256
707	0.242119998	0.46876503006886
708	0.242180005	0.467514527293578
709	0.242239997	0.466044540870894
710	0.242300004	0.464366673206107
711	0.242359996	0.462363491304348
712	0.242420003	0.460185563871951
713	0.242479995	0.457788319649657
714	0.242540002	0.454999441780822
715	0.242599994	0.451935154448669
716	0.242660001	0.448624481534954
717	0.242719993	0.444969907061503
718	0.24278	0.441046447875569
719	0.242840007	0.436935708263836
720	0.242899999	0.432586524545455
721	0.242960006	0.427980512157457
722	0.243019998	0.423103915529501
723	0.243080005	0.417967772380952
724	0.243139997	0.412608776261329
725	0.243200004	0.407005636233962
726	0.243259996	0.40118129800905
727	0.243320003	0.395137362999246
728	0.243379995	0.388819092650602
729	0.243440002	0.382225496162528
730	0.243499994	0.375341508857143
731	0.243560001	0.368193082381668
732	0.243619993	0.36089324481982
733	0.24368	0.353385473765942
734	0.243740007	0.345613163343328
735	0.243799999	0.337620349280899
736	0.243860006	0.329414342402695
737	0.243919998	0.321023725445026
738	0.243980005	0.312450308789238
739	0.244039997	0.303731623510082
740	0.244100004	0.294860945552239
741	0.244159997	0.28586952458613
742	0.244220003	0.276784744605067
743	0.244279996	0.267551993566642
744	0.244340003	0.258165864017857
745	0.244399995	0.248632785412639
746	0.244460002	0.238942282377415
747	0.244519994	0.229102171380846
748	0.244580001	0.219170602321958
749	0.244639993	0.209088543802817
750	0.2447	0.198850327933333
751	0.244760007	0.188475853612139
752	0.244819999	0.177942831878698
753	0.244880006	0.167289155498891
754	0.244939998	0.156469059881832
755	0.245000005	0.145539065424354
756	0.245059997	0.134479960442478
757	0.245120004	0.123269835652174
758	0.245179996	0.112019341502209
759	0.245240003	0.100691486490066
760	0.245299995	0.089267368477941
761	0.245360002	0.07780231710507
762	0.245419994	0.066279910110132
763	0.245480001	0.054694278070433
764	0.245539993	0.043044558365103
765	0.2456	0.031253704492308
766	0.245660007	0.019336192787701
767	0.245719999	0.007628842305779
768	0.245780006	0.005916054375
769	0.245839998	0.01761405085683
770	0.245900005	0.029729183614599
771	0.245959997	0.041982878949672
772	0.246020004	0.054319115925656
773	0.246079996	0.06667027833212
774	0.246140003	0.079057793209607
775	0.246199995	0.091454772174546
776	0.246260002	0.103787363023256
777	0.246319994	0.116069929956427
778	0.246380001	0.128307302786647
779	0.246439993	0.140414040152284
780	0.2465	0.15241987026087
781	0.246560007	0.164343574670529
782	0.246619999	0.176189129457308
783	0.246680006	0.187933637071584
784	0.246739998	0.199567619544798
785	0.246800005	0.211066136274368
786	0.246859998	0.222358969502165
787	0.246920004	0.23345227109589
788	0.246979997	0.244305081613833
789	0.247040004	0.254933525097192
790	0.247099996	0.265244203920863
791	0.247160003	0.275234921042416
792	0.247219995	0.284993938836207
793	0.247280002	0.294317030136396
794	0.247339994	0.303193312747489

## Sheet: HGon_topdisp_ highdensity
0	0.0000	0.0000
1	0.0500	0.2461
2	0.1000	0.4866
3	0.1500	0.7216
4	0.2000	0.9512
5	0.2002	0.9417
6	0.2004	0.9305
7	0.2006	0.9151
8	0.2008	0.8934
9	0.2010	0.8649
10	0.2012	0.8298
11	0.2014	0.7876
12	0.2016	0.7394
13	0.2018	0.6899
14	0.2020	0.6409
15	0.2022	0.5887
16	0.2024	0.5325
17	0.2026	0.4770
18	0.2028	0.4253
19	0.2030	0.3753
20	0.2032	0.3232
21	0.2034	0.2698
22	0.2036	0.2184
23	0.2038	0.1699
24	0.2040	0.1231
25	0.2042	0.0790
26	0.2044	0.0420
27	0.2046	0.0379
28	0.2048	0.0716
29	0.2050	0.1102
30	0.2052	0.1483
31	0.2054	0.1869
32	0.2056	0.2263
33	0.2058	0.2645
34	0.2060	0.2996
35	0.2062	0.3335
36	0.2064	0.3668
37	0.2066	0.3973
38	0.2068	0.4245
39	0.2070	0.4504
40	0.2072	0.4755
41	0.2074	0.4991
42	0.2076	0.5213
43	0.2078	0.5432
44	0.2080	0.5638
45	0.2082	0.5815
46	0.2084	0.5980
47	0.2086	0.6143
48	0.2088	0.6268
49	0.2090	0.6334
50	0.2092	0.6357
51	0.2094	0.6353
52	0.2096	0.6321
53	0.2098	0.6250
54	0.2100	0.6141
55	0.2102	0.5995
56	0.2104	0.5810
57	0.2106	0.5590
58	0.2108	0.5342
59	0.2110	0.5070
60	0.2112	0.4761
61	0.2114	0.4412
62	0.2116	0.4040
63	0.2118	0.3656
64	0.2120	0.3254
65	0.2122	0.2829
66	0.2124	0.2387
67	0.2126	0.1948
68	0.2128	0.1518
69	0.2130	0.1096
70	0.2132	0.0694
71	0.2134	0.0385
72	0.2136	0.0414
73	0.2138	0.0720
74	0.2140	0.1069
75	0.2142	0.1414
76	0.2144	0.1741
77	0.2146	0.2042
78	0.2148	0.2323
79	0.2150	0.2587
80	0.2152	0.2832
81	0.2154	0.3062
82	0.2156	0.3283
83	0.2158	0.3490
84	0.2160	0.3672
85	0.2162	0.3827
86	0.2164	0.3964
87	0.2166	0.4085
88	0.2168	0.4180
89	0.2170	0.4256
90	0.2172	0.4328
91	0.2174	0.4395
92	0.2176	0.4447
93	0.2178	0.4479
94	0.2180	0.4496
95	0.2182	0.4501
96	0.2184	0.4492
97	0.2186	0.4467
98	0.2188	0.4429
99	0.2190	0.4379
100	0.2192	0.4313
101	0.2194	0.4229
102	0.2196	0.4131
103	0.2198	0.4014
104	0.2200	0.3871
105	0.2202	0.3702
106	0.2204	0.3510
107	0.2206	0.3297
108	0.2208	0.3061
109	0.2210	0.2805
110	0.2212	0.2534
111	0.2214	0.2244
112	0.2216	0.1935
113	0.2218	0.1611
114	0.2220	0.1274
115	0.2222	0.0931
116	0.2224	0.0582
117	0.2226	0.0234
118	0.2228	0.0120
119	0.2230	0.0469
120	0.2232	0.0813
121	0.2234	0.1146
122	0.2236	0.1469
123	0.2238	0.1772
124	0.2240	0.2060
125	0.2242	0.2333
126	0.2244	0.2585
127	0.2246	0.2808
128	0.2248	0.3009
129	0.2250	0.3191
130	0.2252	0.3348
131	0.2254	0.3480
132	0.2256	0.3586
133	0.2258	0.3668
134	0.2260	0.3725
135	0.2262	0.3761
136	0.2264	0.3783
137	0.2266	0.3791
138	0.2268	0.3782
139	0.2270	0.3752
140	0.2272	0.3709
141	0.2274	0.3656
142	0.2276	0.3592
143	0.2278	0.3518
144	0.2280	0.3435
145	0.2282	0.3342
146	0.2284	0.3236
147	0.2286	0.3117
148	0.2288	0.2991
149	0.2290	0.2860
150	0.2292	0.2720
151	0.2294	0.2572
152	0.2296	0.2419
153	0.2298	0.2260
154	0.2300	0.2091
155	0.2302	0.1918
156	0.2304	0.1740
157	0.2306	0.1553
158	0.2308	0.1351
159	0.2310	0.1135
160	0.2312	0.0914
161	0.2314	0.0692
162	0.2316	0.0475
163	0.2318	0.0293
164	0.2320	0.0261
165	0.2322	0.0428
166	0.2324	0.0660
167	0.2326	0.0907
168	0.2328	0.1155
169	0.2330	0.1401
170	0.2332	0.1643
171	0.2334	0.1881
172	0.2336	0.2105
173	0.2338	0.2316
174	0.2340	0.2517
175	0.2342	0.2705
176	0.2344	0.2877
177	0.2346	0.3031
178	0.2348	0.3166
179	0.2350	0.3275
180	0.2352	0.3357
181	0.2354	0.3414
182	0.2356	0.3446
183	0.2358	0.3459
184	0.2360	0.3452
185	0.2362	0.3421
186	0.2364	0.3371
187	0.2366	0.3301
188	0.2368	0.3210
189	0.2370	0.3106
190	0.2372	0.2992
191	0.2374	0.2868
192	0.2376	0.2732
193	0.2378	0.2585
194	0.2380	0.2435
195	0.2382	0.2285
196	0.2384	0.2131
197	0.2386	0.1969
198	0.2388	0.1803
199	0.2390	0.1634
200	0.2392	0.1459
201	0.2394	0.1283
202	0.2396	0.1106
203	0.2398	0.0927
204	0.2400	0.0746
205	0.2402	0.0562
206	0.2404	0.0382
207	0.2406	0.0207
208	0.2408	0.0065
209	0.2410	0.0167
210	0.2412	0.0336
211	0.2414	0.0508
212	0.2416	0.0684
213	0.2418	0.0863
214	0.2420	0.1039
215	0.2422	0.1213
216	0.2424	0.1390
217	0.2426	0.1567
218	0.2428	0.1738
219	0.2430	0.1901
220	0.2432	0.2058
221	0.2434	0.2208
222	0.2436	0.2348
223	0.2438	0.2479
224	0.2440	0.2600
225	0.2442	0.2703
226	0.2444	0.2790
227	0.2446	0.2865
228	0.2448	0.2925
229	0.2450	0.2969
230	0.2452	0.2993
231	0.2454	0.2999
232	0.2456	0.2987
233	0.2458	0.2955
234	0.2460	0.2901
235	0.2462	0.2827
236	0.2464	0.2736
237	0.2466	0.2627
238	0.2468	0.2502
239	0.2470	0.2361
240	0.2472	0.2207
241	0.2474	0.2043
242	0.2476	0.1870
243	0.2478	0.1693
244	0.2480	0.1510
245	0.2482	0.1324
246	0.2484	0.1140
247	0.2486	0.0960
248	0.2488	0.0785
249	0.2490	0.0613
250	0.2492	0.0450
251	0.2494	0.0306
252	0.2496	0.0223
253	0.2498	0.0256
254	0.2500	0.0363
255	0.2502	0.0495
256	0.2504	0.0638
257	0.2506	0.0777
258	0.2508	0.0909
259	0.2510	0.1040
260	0.2512	0.1169
261	0.2514	0.1295
262	0.2516	0.1416
263	0.2518	0.1533
264	0.2520	0.1642
265	0.2522	0.1743
266	0.2524	0.1838
267	0.2526	0.1929
268	0.2528	0.2016
269	0.2530	0.2097
270	0.2532	0.2173
271	0.2534	0.2246
272	0.2536	0.2313
273	0.2538	0.2371
274	0.2540	0.2417
275	0.2542	0.2454
276	0.2544	0.2482
277	0.2546	0.2496
278	0.2548	0.2494
279	0.2550	0.2476
280	0.2552	0.2446
281	0.2554	0.2406
282	0.2556	0.2353
283	0.2558	0.2285
284	0.2560	0.2203
285	0.2562	0.2106
286	0.2564	0.1996
287	0.2566	0.1874
288	0.2568	0.1737
289	0.2570	0.1583
290	0.2572	0.1418
291	0.2574	0.1243
292	0.2576	0.1062
293	0.2578	0.0880
294	0.2580	0.0695
295	0.2582	0.0506
296	0.2584	0.0321
297	0.2586	0.0152
298	0.2588	0.0112
299	0.2590	0.0266
300	0.2592	0.0437
301	0.2594	0.0604
302	0.2596	0.0765
303	0.2598	0.0918
304	0.2600	0.1059
305	0.2602	0.1190
306	0.2604	0.1310
307	0.2606	0.1419
308	0.2608	0.1518
309	0.2610	0.1609
310	0.2612	0.1693
311	0.2614	0.1770
312	0.2616	0.1836
313	0.2618	0.1892
314	0.2620	0.1943
315	0.2622	0.1985
316	0.2624	0.2015
317	0.2626	0.2033
318	0.2628	0.2044
319	0.2630	0.2050
320	0.2632	0.2052
321	0.2634	0.2053
322	0.2636	0.2053
323	0.2638	0.2047
324	0.2640	0.2032
325	0.2642	0.2008
326	0.2644	0.1979
327	0.2646	0.1941
328	0.2648	0.1891
329	0.2650	0.1832
330	0.2652	0.1767
331	0.2654	0.1694
332	0.2656	0.1614
333	0.2658	0.1529
334	0.2660	0.1432
335	0.2662	0.1324
336	0.2664	0.1205
337	0.2666	0.1077
338	0.2668	0.0942
339	0.2670	0.0798
340	0.2672	0.0645
341	0.2674	0.0488
342	0.2676	0.0330
343	0.2678	0.0170
344	0.2680	0.0048
345	0.2682	0.0182
346	0.2684	0.0348
347	0.2686	0.0515
348	0.2688	0.0680
349	0.2690	0.0841
350	0.2692	0.0994
351	0.2694	0.1139
352	0.2696	0.1274
353	0.2698	0.1399
354	0.2700	0.1513
355	0.2702	0.1616
356	0.2704	0.1708
357	0.2706	0.1787
358	0.2708	0.1852
359	0.2710	0.1906
360	0.2712	0.1951
361	0.2714	0.1985
362	0.2716	0.2005
363	0.2718	0.2009
364	0.2720	0.2002
365	0.2722	0.1986
366	0.2724	0.1962
367	0.2726	0.1930
368	0.2728	0.1892
369	0.2730	0.1849
370	0.2732	0.1800
371	0.2734	0.1746
372	0.2736	0.1688
373	0.2738	0.1624
374	0.2740	0.1554
375	0.2742	0.1481
376	0.2744	0.1404
377	0.2746	0.1322
378	0.2748	0.1238
379	0.2750	0.1151
380	0.2752	0.1063
381	0.2754	0.0973
382	0.2756	0.0878
383	0.2758	0.0778
384	0.2760	0.0674
385	0.2762	0.0567
386	0.2764	0.0456
387	0.2766	0.0340
388	0.2768	0.0225
389	0.2770	0.0122
390	0.2772	0.0105
391	0.2774	0.0201
392	0.2776	0.0320
393	0.2778	0.0447
394	0.2780	0.0580
395	0.2782	0.0713
396	0.2784	0.0844
397	0.2786	0.0974
398	0.2788	0.1101
399	0.2790	0.1225
400	0.2792	0.1341
401	0.2794	0.1448
402	0.2796	0.1545
403	0.2798	0.1631
404	0.2800	0.1706
405	0.2802	0.1773
406	0.2804	0.1830
407	0.2806	0.1878
408	0.2808	0.1914
409	0.2810	0.1936
410	0.2812	0.1945
411	0.2814	0.1939
412	0.2816	0.1919
413	0.2818	0.1885
414	0.2820	0.1840
415	0.2822	0.1787
416	0.2824	0.1724
417	0.2826	0.1653
418	0.2828	0.1575
419	0.2830	0.1494
420	0.2832	0.1408
421	0.2834	0.1314
422	0.2836	0.1216
423	0.2838	0.1115
424	0.2840	0.1017
425	0.2842	0.0917
426	0.2844	0.0815
427	0.2846	0.0710
428	0.2848	0.0605
429	0.2850	0.0498
430	0.2852	0.0392
431	0.2854	0.0288
432	0.2856	0.0185
433	0.2858	0.0084
434	0.2860	0.0042
435	0.2862	0.0131
436	0.2864	0.0228
437	0.2866	0.0327
438	0.2868	0.0426
439	0.2870	0.0522
440	0.2872	0.0618
441	0.2874	0.0714
442	0.2876	0.0811
443	0.2878	0.0907
444	0.2880	0.1000
445	0.2882	0.1092
446	0.2884	0.1181
447	0.2886	0.1267
448	0.2888	0.1349
449	0.2890	0.1426
450	0.2892	0.1496
451	0.2894	0.1558
452	0.2896	0.1614
453	0.2898	0.1663
454	0.2900	0.1703
455	0.2902	0.1732
456	0.2904	0.1751
457	0.2906	0.1763
458	0.2908	0.1766
459	0.2910	0.1758
460	0.2912	0.1737
461	0.2914	0.1705
462	0.2916	0.1661
463	0.2918	0.1606
464	0.2920	0.1540
465	0.2922	0.1463
466	0.2924	0.1376
467	0.2926	0.1280
468	0.2928	0.1176
469	0.2930	0.1067
470	0.2932	0.0955
471	0.2934	0.0840
472	0.2936	0.0722
473	0.2938	0.0607
474	0.2940	0.0494
475	0.2942	0.0382
476	0.2944	0.0277
477	0.2946	0.0190
478	0.2948	0.0145
479	0.2950	0.0171
480	0.2952	0.0244
481	0.2954	0.0331
482	0.2956	0.0420
483	0.2958	0.0510
484	0.2960	0.0598
485	0.2962	0.0680
486	0.2964	0.0758
487	0.2966	0.0831
488	0.2968	0.0901
489	0.2970	0.0967
490	0.2972	0.1029
491	0.2974	0.1090
492	0.2976	0.1150
493	0.2978	0.1205
494	0.2980	0.1256
495	0.2982	0.1302
496	0.2984	0.1343
497	0.2986	0.1380
498	0.2988	0.1412
499	0.2990	0.1442
500	0.2992	0.1467
501	0.2994	0.1487
502	0.2996	0.1501
503	0.2998	0.1510
504	0.3000	0.1513
505	0.3002	0.1508
506	0.3004	0.1494
507	0.3006	0.1471
508	0.3008	0.1440
509	0.3010	0.1404
510	0.3012	0.1362
511	0.3014	0.1312
512	0.3016	0.1252
513	0.3018	0.1183
514	0.3020	0.1104
515	0.3022	0.1017
516	0.3024	0.0921
517	0.3026	0.0817
518	0.3028	0.0708
519	0.3030	0.0594
520	0.3032	0.0476
521	0.3034	0.0357
522	0.3036	0.0236
523	0.3038	0.0117
524	0.3040	0.0043
525	0.3042	0.0142
526	0.3044	0.0260
527	0.3046	0.0376
528	0.3048	0.0487
529	0.3050	0.0592
530	0.3052	0.0691
531	0.3054	0.0783
532	0.3056	0.0868
533	0.3058	0.0945
534	0.3060	0.1014
535	0.3062	0.1075
536	0.3064	0.1129
537	0.3066	0.1178
538	0.3068	0.1222
539	0.3070	0.1261
540	0.3072	0.1292
541	0.3074	0.1318
542	0.3076	0.1338
543	0.3078	0.1351
544	0.3080	0.1358
545	0.3082	0.1360
546	0.3084	0.1358
547	0.3086	0.1351
548	0.3088	0.1340
549	0.3090	0.1327
550	0.3092	0.1312
551	0.3094	0.1292
552	0.3096	0.1267
553	0.3098	0.1239
554	0.3100	0.1205
555	0.3102	0.1167
556	0.3104	0.1125
557	0.3106	0.1079
558	0.3108	0.1030
559	0.3110	0.0975
560	0.3112	0.0914
561	0.3114	0.0849
562	0.3116	0.0780
563	0.3118	0.0705
564	0.3120	0.0623
565	0.3122	0.0536
566	0.3124	0.0443
567	0.3126	0.0347
568	0.3128	0.0248
569	0.3130	0.0152
570	0.3132	0.0076
571	0.3134	0.0105
572	0.3136	0.0200
573	0.3138	0.0304
574	0.3140	0.0410
575	0.3142	0.0516
576	0.3144	0.0620
577	0.3146	0.0722
578	0.3148	0.0820
579	0.3150	0.0912
580	0.3152	0.0997
581	0.3154	0.1074
582	0.3156	0.1141
583	0.3158	0.1200
584	0.3160	0.1250
585	0.3162	0.1293
586	0.3164	0.1326
587	0.3166	0.1349
588	0.3168	0.1364
589	0.3170	0.1372
590	0.3172	0.1372
591	0.3174	0.1363
592	0.3176	0.1348
593	0.3178	0.1326
594	0.3180	0.1300
595	0.3182	0.1269
596	0.3184	0.1234
597	0.3186	0.1195
598	0.3188	0.1151
599	0.3190	0.1102
600	0.3192	0.1049
601	0.3194	0.0994
602	0.3196	0.0935
603	0.3198	0.0874
604	0.3200	0.0811
605
606
607
608
609
610
611
612
613
614
615
616
617
618
619
620
621
622
623
624
625
626
627
628
629
630
631
632
633
634
635
636
637
638
639
640
641
642
643
644
645
646
647
648
649
650
651
652
653
654
655
656
657
658
659
660
661
662
663
664
665
666
667
668
669
670
671
672
673
674
675
676
677
678
679
680
681
682
683
684
685
686
687
688
689
690
691
692
693
694
695
696
697
698
699
700
701
702
703
704
705
706
707
708
709
710
711
712
713
714
715
716
717
718
719
720
721
722
723
724
725
726
727
728
729
730
731
732
733
734
735
736
737
738
739
740
741
742
743
744
745
746
747
748
749
750
751
752
753
754
755
756
757
758
759
760
761
762
763
764
765
766
767
768
769
770
771
772
773
774
775
776
777
778
779
780
781
782
783
784
785
786
787
788
789
790
791
792
793
794

## Sheet: HGon_topdisp_ stressOpt
0	0	0
1	0.0500000007	0.078109548514852
2	0.100000001	0.154622132941176
3	0.150000006	0.229581611650485
4	0.200000003	0.303032794230769
5	0.200100005	0.295754982857143
6	0.200200006	0.281934018867925
7	0.200299993	0.263615773831776
8	0.200399995	0.241994637037037
9	0.200499997	0.218411212844037
10	0.200599998	0.193889045454545
11	0.2007	0.168980805765766
12	0.200800002	0.143514174464286
13	0.200900003	0.117758944955752
14	0.201000005	0.091712862982456
15	0.201100007	0.066486441565217
16	0.201199993	0.041812606896552
17	0.201299995	0.018786661196581
18	0.201399997	0.01541117079661
19	0.201499999	0.034984013445378
20	0.2016	0.0551579645
21	0.201700002	0.074683486942149
22	0.201800004	0.093868606885246
23	0.201900005	0.112242209268293
24	0.202000007	0.130109224516129
25	0.202099994	0.14768879408
26	0.202199996	0.163544549206349
27	0.202299997	0.17716254488189
28	0.202399999	0.187724828125
29	0.202500001	0.194266
30	0.202600002	0.196932347692308
31	0.202700004	0.196675170992366
32	0.202800006	0.195345372727273
33	0.202900007	0.194025466165414
34	0.202999994	0.192352150746269
35	0.203099996	0.18958052
36	0.203199998	0.184955404411765
37	0.203299999	0.176865559124088
38	0.203400001	0.164716907246377
39	0.203500003	0.148775883453237
40	0.203600004	0.129317407142857
41	0.203700006	0.107214277446809
42	0.203799993	0.083273806619718
43	0.203899994	0.058299511468532
44	0.203999996	0.032742370694444
45	0.204099998	0.0072013696
46	0.2042	0.02147853890411
47	0.204300001	0.047845925578231
48	0.204400003	0.073075616621622
49	0.204500005	0.096075996912752
50	0.204600006	0.116236269466667
51	0.204699993	0.132831170860927
52	0.204799995	0.145239138157895
53	0.204899997	0.153882490196078
54	0.204999998	0.158924067532468
55	0.2051	0.160647477419355
56	0.205200002	0.160533132051282
57	0.205300003	0.160219904458599
58	0.205400005	0.160167017721519
59	0.205500007	0.159976879245283
60	0.205599993	0.158765875
61	0.205699995	0.155604255900621
62	0.205799997	0.150008398765432
63	0.205899999	0.141637310429448
64	0.206	0.13098497804878
65	0.206100002	0.119154940969697
66	0.206200004	0.106536758554217
67	0.206300005	0.093169662035928
68	0.206400007	0.0791231525
69	0.206499994	0.064231940236686
70	0.206599995	0.048589417176471
71	0.206699997	0.032377445614035
72	0.206799999	0.016679228139535
73	0.206900001	0.010242905317919
74	0.207000002	0.022908557126437
75	0.207100004	0.038839510514286
76	0.207200006	0.054637410454546
77	0.207300007	0.069957866327684
78	0.207399994	0.085040566966292
79	0.207499996	0.099713192960894
80	0.207599998	0.11407627
81	0.207699999	0.127793807734807
82	0.207800001	0.140474474725275
83	0.207900003	0.151621301639344
84	0.208000004	0.160136559782609
85	0.208100006	0.164894993513514
86	0.208199993	0.165112508602151
87	0.208299994	0.160632988235294
88	0.208399996	0.152266960638298
89	0.208499998	0.141253641269841
90	0.2086	0.128801856842105
91	0.208700001	0.115780384293194
92	0.208800003	0.102387554895833
93	0.208900005	0.088318348497409
94	0.209000006	0.073617389484536
95	0.209099993	0.05848522748718
96	0.209199995	0.043381693571429
97	0.209299996	0.028817605279188
98	0.209399998	0.015605245757576
99	0.2095	0.007671378462312
100	0.209600002	0.014083351
101	0.209700003	0.024828227661692
102	0.209800005	0.035847402574257
103	0.209900007	0.047235198226601
104	0.209999993	0.059176692941177
105	0.210099995	0.07114294097561
106	0.210199997	0.082964580291262
107	0.210299999	0.094171415458937
108	0.2104	0.104258575
109	0.210500002	0.112659124401914
110	0.210600004	0.118674082857143
111	0.210700005	0.122284408530806
112	0.210800007	0.124037125471698
113	0.210899994	0.12438497370892
114	0.210999995	0.123967257943925
115	0.211099997	0.123221513488372
116	0.211199999	0.12187684537037
117	0.211300001	0.119227060829493
118	0.211400002	0.114218049541284
119	0.211500004	0.106639663013699
120	0.211600006	0.096964510909091
121	0.211700007	0.085379857556561
122	0.211799994	0.072266684954955
123	0.211899996	0.05823921058296
124	0.211999997	0.043248558125
125	0.212099999	0.027344203644444
126	0.212200001	0.010810977876106
127	0.212300003	0.007357607524229
128	0.212400004	0.024343768859649
129	0.212500006	0.04136955371179
130	0.212599993	0.057425771043478
131	0.212699994	0.071406261212121
132	0.212799996	0.08265153862069
133	0.212899998	0.09108968583691
134	0.213	0.096898194871795
135	0.213100001	0.100532434042553
136	0.213200003	0.102446670338983
137	0.213300005	0.103391995780591
138	0.213400006	0.103867548739496
139	0.213499993	0.104118291213389
140	0.213599995	0.104436713333333
141	0.213699996	0.104456509543568
142	0.213799998	0.103351929752066
143	0.2139	0.100633372839506
144	0.214000002	0.096254136065574
145	0.214100003	0.090550306122449
146	0.214200005	0.084054808943089
147	0.214300007	0.076893991578947
148	0.214399993	0.06919919
149	0.214499995	0.060657277188755
150	0.214599997	0.05089491608
151	0.214699998	0.040035546454183
152	0.2148	0.028453581031746
153	0.214900002	0.016647742213439
154	0.215000004	0.007672945228346
155	0.215100005	0.012746727921569
156	0.215200007	0.023388618125
157	0.215299994	0.034177964280156
158	0.215399995	0.044934538217054
159	0.215499997	0.055646292277992
160	0.215599999	0.066203790230769
161	0.215700001	0.076520888275862
162	0.215800002	0.086287061832061
163	0.215900004	0.095129794676806
164	0.216000006	0.10266369469697
165	0.216100007	0.108533197735849
166	0.216199994	0.112463612030075
167	0.216299996	0.11371437752809
168	0.216399997	0.11180803880597
169	0.216499999	0.107270035687732
170	0.216600001	0.100945443703704
171	0.216700003	0.093355169741697
172	0.216800004	0.084869651470588
173	0.216900006	0.075771711355311
174	0.216999993	0.065928686715329
175	0.217099994	0.0554204312
176	0.217199996	0.044669205507246
177	0.217299998	0.034019482815885
178	0.217399999	0.023867567769784
179	0.217500001	0.014552582150538
180	0.217600003	0.006690820942857
181	0.217700005	0.005261718341637
182	0.217800006	0.011708583475177
183	0.217899993	0.019371546431095
184	0.217999995	0.02766163415493
185	0.218099996	0.036484209614035
186	0.218199998	0.045651061958042
187	0.2183	0.054738766620209
188	0.218400002	0.063392126736111
189	0.218500003	0.071398960553633
190	0.218600005	0.078497415862069
191	0.218700007	0.084251226804124
192	0.218799993	0.088317713013699
193	0.218899995	0.090776348122867
194	0.218999997	0.091994183673469
195	0.219099998	0.092334010169492
196	0.2192	0.092025685135135
197	0.219300002	0.090884018181818
198	0.219400004	0.08865782885906
199	0.219500005	0.085004276923077
200	0.219600007	0.079708437333333
201	0.219699994	0.072923436544851
202	0.219799995	0.064756277152318
203	0.219899997	0.055473570759076
204	0.219999999	0.045451806184211
205	0.220100001	0.034914346491803
206	0.220200002	0.023897900392157
207	0.220300004	0.012388003908795
208	0.220400006	0.003848067941558
209	0.220500007	0.013876836569579
210	0.220599994	0.026211116129032
211	0.220699996	0.037954266173633
212	0.220799997	0.048432938589744
213	0.220899999	0.05724530057508
214	0.221000001	0.064142883439491
215	0.221100003	0.069152547301587
216	0.221200004	0.072561364556962
217	0.221300006	0.074664026498423
218	0.221399993	0.075794714465409
219	0.221499994	0.076428191222571
220	0.221599996	0.076798773125
221	0.221699998	0.077105074766355
222	0.221799999	0.077317761490683
223	0.221900001	0.076980852012384
224	0.222000003	0.075746958024691
225	0.222100005	0.073503516923077
226	0.222200006	0.070308930674847
227	0.222299993	0.06630330030581
228	0.222399995	0.061688445121951
229	0.222499996	0.056611060364742
230	0.222599998	0.050881179878788
231	0.2227	0.044079791178248
232	0.222800002	0.036026211987952
233	0.222900003	0.026921158258258
234	0.223000005	0.017217789820359
235	0.223100007	0.008054381791045
236	0.223199993	0.006850716845238
237	0.223299995	0.014977077507418
238	0.223399997	0.023720104852071
239	0.223499998	0.032219809439528
240	0.2236	0.040522673529412
241	0.223700002	0.048534489090909
242	0.223800004	0.056353546900585
243	0.223900005	0.063829853644315
244	0.224000007	0.070668133139535
245	0.224099994	0.076536795362319
246	0.224199995	0.08110379017341
247	0.224299997	0.084259135446686
248	0.224399999	0.085676512643678
249	0.2245	0.085059183954155
250	0.224600002	0.082544565142857
251	0.224700004	0.078483346438746
252	0.224800006	0.073344302840909
253	0.224900007	0.067457472521247
254	0.224999994	0.060884595480226
255	0.225099996	0.05366575971831
256	0.225199997	0.045845322752809
257	0.225299999	0.037609291204482
258	0.225400001	0.029311451899441
259	0.225500003	0.021366306016713
260	0.225600004	0.014080121722222
261	0.225700006	0.007661699833795
262	0.225799993	0.003146205756906
263	0.225899994	0.005618409972452
264	0.225999996	0.011010993021978
265	0.226099998	0.017259917041096
266	0.226199999	0.024239981530055
267	0.226300001	0.031611315258856
268	0.226400003	0.038970358967391
269	0.226500005	0.046050718157182
270	0.226600006	0.052762659837838
271	0.226699993	0.058929104043127
272	0.226799995	0.064339937634409
273	0.226899996	0.068685588203753
274	0.226999998	0.07173560855615
275	0.2271	0.0735112192
276	0.227200001	0.074282225
277	0.227300003	0.074317940583554
278	0.227400005	0.073567087830688
279	0.227500007	0.071770503430079
280	0.227599993	0.068704634736842
281	0.227699995	0.064360610498688
282	0.227799997	0.058851434031414
283	0.227899998	0.052438866840731
284	0.228	0.045461816875
285	0.228100002	0.037972447168831
286	0.228200004	0.029999044715026
287	0.228300005	0.02164993751938
288	0.228400007	0.012944109690722
289	0.228499994	0.004578591506427
290	0.228599995	0.007269147487179
291	0.228699997	0.01659554516624
292	0.228799999	0.025910256938776
293	0.2289	0.034465839847328
294	0.229000002	0.041826508071066
295	0.229100004	0.047748224658228
296	0.229200006	0.052209431818182
297	0.229300007	0.055470979848867
298	0.229399994	0.057743134170854
299	0.229499996	0.059171973433584
300	0.229599997	0.060037289
301	0.229699999	0.060563982044888
302	0.229800001	0.060923716417911
303	0.229900002	0.061114420843673
304	0.230000004	0.061046638118812
305	0.230100006	0.060570048888889
306	0.230199993	0.059527283743842
307	0.230299994	0.057765555773956
308	0.230399996	0.05528402745098
309	0.230499998	0.052180161369193
310	0.230599999	0.048555382878049
311	0.230700001	0.044326810510949
312	0.230800003	0.039229665
313	0.230900005	0.0330964062954
314	0.231000006	0.025891872560387
315	0.231099993	0.017781756722892
316	0.231199995	0.009479330721154
317	0.231299996	0.004354346661871
318	0.231399998	0.009730214066986
319	0.2315	0.017150178520286
320	0.231600001	0.024389543
321	0.231700003	0.031344996057007
322	0.231800005	0.038032028909953
323	0.231900007	0.044448902695036
324	0.231999993	0.050394444339623
325	0.232099995	0.055702013176471
326	0.232199997	0.06032823943662
327	0.232299998	0.064122676814988
328	0.2324	0.066853244859813
329	0.232500002	0.068266512820513
330	0.232600003	0.068171759069768
331	0.232700005	0.066673126218097
332	0.232800007	0.064020341666667
333	0.232899994	0.06042888221709
334	0.232999995	0.056253730875576
335	0.233099997	0.051576810114943
336	0.233199999	0.046227564678899
337	0.2333	0.040260540411899
338	0.233400002	0.03381402456621
339	0.233500004	0.027136716810934
340	0.233600006	0.020531893454546
341	0.233700007	0.014243685487528
342	0.233799994	0.008646535339367
343	0.233899996	0.003889446939052
344	0.233999997	0.002305856945946
345	0.234099999	0.006160256808989
346	0.234200001	0.010876937219731
347	0.234300002	0.016319956733781
348	0.234400004	0.022374920089286
349	0.234500006	0.028717999064588
350	0.234599993	0.034965783377778
351	0.234699994	0.040877731042129
352	0.234799996	0.04641798761062
353	0.234899998	0.051362105077263
354	0.234999999	0.055486672687225
355	0.235100001	0.058766976703297
356	0.235200003	0.061074186842105
357	0.235300004	0.062374852078775
358	0.235400006	0.062736972925764
359	0.235499993	0.06213634248366
360	0.235599995	0.060631548695652
361	0.235699996	0.05808945856833
362	0.235799998	0.054385341991342
363	0.2359	0.049752579697624
364	0.236000001	0.044371341810345
365	0.236100003	0.038477419526882
366	0.236200005	0.032340469785408
367	0.236300007	0.026069969207709
368	0.236399993	0.019646238547009
369	0.236499995	0.012989416886994
370	0.236599997	0.00618275293617
371	0.236699998	0.004044951842887
372	0.2368	0.010910374491525
373	0.236900002	0.018516743678647
374	0.237000003	0.025598351139241
375	0.237100005	0.031748881473684
376	0.237200007	0.03678388894958
377	0.237299994	0.040749437023061
378	0.237399995	0.043855451464435
379	0.237499997	0.0462265565762
380	0.237599999	0.047957027916667
381	0.2377	0.049181898960499
382	0.237800002	0.049960993360996
383	0.237900004	0.050486843478261
384	0.238000005	0.050866579338843
385	0.238100007	0.051019170309278
386	0.238199994	0.050807103292181
387	0.238299996	0.05009261560575
388	0.238399997	0.04889908852459
389	0.238499999	0.04731408793456
390	0.238600001	0.045299490612245
391	0.238700002	0.042820134419552
392	0.238800004	0.039781648211382
393	0.238900006	0.035869428397566
394	0.238999993	0.030930587651822
395	0.239099994	0.025068172282828
396	0.239199996	0.018404179354839
397	0.239299998	0.011209816016097
398	0.239399999	0.004782800722892
399	0.239500001	0.006191763567134
400	0.239600003	0.01250738204
401	0.239700004	0.018818767185629
402	0.239800006	0.024779066733068
403	0.239899993	0.03050761833002
404	0.239999995	0.03606781718254
405	0.240099996	0.041210129108911
406	0.240199998	0.0456834
407	0.2403	0.049362944378698
408	0.240400001	0.052216842519685
409	0.240500003	0.054288337917485
410	0.240600005	0.055567423529412
411	0.240700006	0.055899574559687
412	0.240799993	0.055209442578125
413	0.240899995	0.053629534892788
414	0.240999997	0.051289675097276
415	0.241099998	0.048344401553398
416	0.2412	0.044921245736434
417	0.241300002	0.040952610444874
418	0.241400003	0.036352222702703
419	0.241500005	0.031171960192678
420	0.241600007	0.025640459576923
421	0.241699994	0.020006562149712
422	0.241799995	0.014553373218391
423	0.241899997	0.009562961950287
424	0.241999999	0.005147775343511
425	0.2421	0.001367286468571
426	0.242200002	0.002877394749049
427	0.242300004	0.006819294459203
428	0.242400005	0.011320378295455
429	0.242500007	0.016413888204159
430	0.242599994	0.021820842943396
431	0.242699996	0.027281929868173
432	0.242799997	0.032597713007519
433	0.242899999	0.037633592870544
434	0.243000001	0.042256216104869
435	0.243100002	0.046278341308411
436	0.243200004	0.049588990671642
437	0.243300006	0.052034005586592
438	0.243399993	0.053546707806692
439	0.243499994	0.054283929499072
440	0.243599996	0.05421336037037
441	0.243699998	0.053158567837338
442	0.243799999	0.050999427675277
443	0.243900001	0.047779149171271
444	0.244000003	0.043717766176471
445	0.244100004	0.039075878165138
446	0.244200006	0.033987430879121
447	0.244299993	0.028700614442413
448	0.244399995	0.023438346423358
449	0.244499996	0.018185480255009
450	0.244599998	0.012901276363636
451	0.2447	0.00760964845735
452	0.244800001	0.003891933586957
453	0.244900003	0.007122988137432
454	0.245000005	0.013091544259928
455	0.245100006	0.019003573045045
456	0.245199993	0.024186128345324
457	0.245299995	0.028558139640934
458	0.245399997	0.032159130645161
459	0.245499998	0.035109748157424
460	0.2456	0.037570558571429
461	0.245700002	0.039605331550802
462	0.245800003	0.041291101779359
463	0.245900005	0.042604328241563
464	0.246000007	0.043451759574468
465	0.246099994	0.043922995044248
466	0.246199995	0.044069383745583
467	0.246299997	0.043821035273369
468	0.246399999	0.043221190492958
469	0.2465	0.042374861511424
470	0.246600002	0.041309247368421
471	0.246700004	0.039976973730298
472	0.246800005	0.03827853006993
473	0.246900007	0.036119811518325
474	0.246999994	0.033225485156794
475	0.247099996	0.029327662086957
476	0.247199997	0.024433553020833
477	0.247299999	0.018568597781629
478	0.247400001	0.011991634705882
479	0.247500002	0.005373410189983
480	0.247600004	0.003154179210345
481	0.247700006	0.008785726574871
482	0.247799993	0.014599673848797
483	0.247899994	0.020100825557461
484	0.247999996	0.025270072979452
485	0.248099998	0.030129348102564
486	0.248199999	0.034615860409556
487	0.248300001	0.038515810562181
488	0.248400003	0.041664569047619
489	0.248500004	0.044012439049236
490	0.248600006	0.045581096271186
491	0.248699993	0.046511975296108
492	0.248799995	0.046856741554054
493	0.248899996	0.04661786306914
494	0.248999998	0.045829429292929
495	0.2491	0.044436064201681
496	0.249200001	0.042484800671141
497	0.249300003	0.040003475041876
498	0.249400005	0.036972481939799
499	0.249500006	0.033355336360601
500	0.249599993	0.029145861666667
501	0.249699995	0.024479580499168
502	0.249799997	0.019663722059801
503	0.249899998	0.014996353167496
504	0.25	0.010737374635762
505	0.250099987	0.006992184561983
506	0.250200003	0.003755636039604
507	0.25029999	0.002164953990115
508	0.250400007	0.004434947993421
509	0.250499994	0.008035846338259
510	0.25060001	0.012327126065574
511	0.250699997	0.017042193453355
512	0.250800014	0.02187437627451
513	0.2509	0.026562061239804
514	0.250999987	0.030941001661238
515	0.251100004	0.034977565853659
516	0.251199991	0.038712897402597
517	0.251300007	0.042057307941653
518	0.251399994	0.044787962135922
519	0.25150001	0.046749574151858
520	0.251599997	0.047859809032258
521	0.251700014	0.048048532689211
522	0.251800001	0.047270939228296
523	0.251899987	0.045492914927769
524	0.252000004	0.042749931730769
525	0.252099991	0.03917348384
526	0.252200007	0.034999923642173
527	0.252299994	0.030526756491228
528	0.252400011	0.025987897993631
529	0.252499998	0.021476271319555
530	0.252600014	0.016961303492064
531	0.252700001	0.012469838383518
532	0.252799988	0.008067722689873
533	0.252900004	0.004163735481833
534	0.252999991	0.004295450094637
535	0.253100008	0.008709576188976
536	0.253199995	0.013654301855346
537	0.253300011	0.018258334317112
538	0.253399998	0.02223519507837
539	0.253500015	0.025580916713615
540	0.253600001	0.02844881265625
541	0.253699988	0.03103774024961
542	0.253800005	0.033432978816199
543	0.253899992	0.035479469984448
544	0.254000008	0.037039804658385
545	0.254099995	0.038108081860465
546	0.254200011	0.038725645201238
547	0.254299998	0.038934795054096
548	0.254400015	0.038772241975309
549	0.254500002	0.038319020338983
550	0.254599988	0.037684028
551	0.254700005	0.036924406758833
552	0.254799992	0.036060890184049
553	0.254900008	0.03498172863706
554	0.254999995	0.033428362691132
555	0.255100012	0.031122697099237
556	0.255199999	0.027858413658537
557	0.255299985	0.023625051689498
558	0.255400002	0.018527809422492
559	0.255499989	0.012696820424886
560	0.255600005	0.006510476484848
561	0.255699992	0.001241030302572
562	0.255800009	0.005797578126888
563	0.255899996	0.011214027300151
564	0.256000012	0.016173480240964
565	0.256099999	0.020793353714286
566	0.256199986	0.025244916336336
567	0.256300002	0.029431435382309
568	0.256399989	0.033023788323353
569	0.256500006	0.035806603886398
570	0.256599993	0.037808262686567
571	0.256700009	0.039072314754098
572	0.256799996	0.03971791875
573	0.256900012	0.039943902228826
574	0.256999999	0.039880141246291
575	0.257099986	0.039564300444445
576	0.257200003	0.038858736686391
577	0.257299989	0.037646562186115
578	0.257400006	0.035947258112094
579	0.257499993	0.033699008836524
580	0.257600009	0.030805558529412
581	0.257699996	0.027384885785609
582	0.257800013	0.023630737741936
583	0.2579	0.019655517393851
584	0.257999986	0.015619588859649
585	0.258100003	0.011796350890511
586	0.25819999	0.008392552827988
587	0.258300006	0.005380610829694
588	0.258399993	0.002788122049419
589	0.25850001	0.002628171759071
590	0.258599997	0.005613995217391
591	0.258700013	0.009535823444284
592	0.2588	0.01378805199422
593	0.258899987	0.017996074314574
594	0.259000003	0.02198941167147
595	0.25909999	0.025803738359712
596	0.259200007	0.029475098563218
597	0.259299994	0.032954334863702
598	0.25940001	0.036189053868195
599	0.259499997	0.03905892360515
600	0.259600013	0.041349321714286
601	0.2597	0.042841085021398
602	0.259799987	0.043388271509972
603	0.259900004	0.042878703840683
604	0.25999999	0.041284361363636

## Sheet: HGon_hidens_bottom_vMstress
0	0.0000	0.0000	0.0000	0.0000
1	0.0400	4.5523	5.0839	2.1439
2	0.0800	9.0734	10.1326	4.2729
3	0.1200	13.5635	15.1462	6.3872
4	0.1600	18.0228	20.1251	8.4868
5	0.2000	22.4516	25.0695	10.5719
6	0.2003	22.3962	25.0076	10.5458
7	0.2005	22.3403	24.9449	10.5200
8	0.2007	22.2779	24.8733	10.4948
9	0.2010	22.1867	24.7635	10.4732
10	0.2013	22.0161	24.5510	10.4658
11	0.2015	21.7141	24.1727	10.5011
12	0.2017	21.3267	23.6896	10.6328
13	0.2020	21.0941	23.4034	10.9326
14	0.2023	21.3765	23.7734	11.4616
15	0.2025	22.4041	25.1046	12.2271
16	0.2027	24.1015	27.2589	13.1243
17	0.2030	26.0976	29.5747	13.8602
18	0.2033	27.7283	30.9735	13.9320
19	0.2035	28.0919	30.3663	12.8010
20	0.2037	26.5533	27.4190	10.2592
21	0.2040	23.4669	23.0533	6.7084
22	0.2042	20.0000	18.8033	3.1922
23	0.2045	16.9083	15.3994	2.0680
24	0.2048	14.0138	12.4313	3.2161
25	0.2050	10.7400	9.2741	3.5752
26	0.2052	6.5574	5.5137	3.0820
27	0.2055	1.6312	1.0852	2.3181
28	0.2058	3.7327	3.6419	1.7560
29	0.2060	7.5678	7.7814	1.5238
30	0.2062	10.3904	11.0953	1.6214
31	0.2065	13.1013	13.7571	1.9990
32	0.2068	15.9921	16.0327	2.2832
33	0.2070	18.9951	18.4277	2.7670
34	0.2072	22.1498	21.6527	4.6982
35	0.2075	25.3418	25.7204	7.6142
36	0.2077	27.9495	29.5285	10.2989
37	0.2080	29.2296	31.8716	12.1127
38	0.2083	29.2949	32.5104	13.0914
39	0.2085	28.9988	31.9257	13.5579
40	0.2087	28.7598	30.5707	13.6426
41	0.2090	28.2662	28.8471	13.1651
42	0.2093	27.2441	27.2022	11.9540
43	0.2095	25.7083	25.6763	10.1674
44	0.2097	23.5885	23.8633	8.2220
45	0.2100	20.8573	21.6355	6.5219
46	0.2103	18.0178	19.4359	5.4074
47	0.2105	15.9254	17.8306	5.2978
48	0.2107	15.0129	17.1803	6.6304
49	0.2110	14.9904	17.6664	9.4515
50	0.2113	15.3593	19.2082	13.0257
51	0.2115	15.9279	21.3169	16.1240
52	0.2118	16.7634	23.1868	17.7387
53	0.2120	17.8163	23.9939	17.4790
54	0.2122	18.8154	23.4426	15.5602
55	0.2125	19.4974	22.1161	12.6880
56	0.2128	19.8857	21.0018	9.7676
57	0.2130	20.3663	20.7715	7.3856
58	0.2132	21.2387	21.5799	5.5728
59	0.2135	22.3518	23.0069	4.1912
60	0.2138	23.4435	24.1328	3.3248
61	0.2140	24.3376	24.2202	3.0692
62	0.2142	24.6224	23.3430	3.2767
63	0.2145	23.6641	22.0387	3.8320
64	0.2148	21.3282	20.6023	4.7256
65	0.2150	18.2746	19.1185	6.0011
66	0.2153	15.2985	17.6455	7.4243
67	0.2155	12.7366	15.8037	8.3595
68	0.2157	10.3954	12.7487	8.2347
69	0.2160	7.5573	8.0959	6.9129
70	0.2163	3.5557	2.6156	4.6127
71	0.2165	1.8807	3.2192	1.8787
72	0.2167	6.6039	7.6715	1.8764
73	0.2170	10.5702	11.1196	4.3725
74	0.2173	13.5299	13.6954	6.4224
75	0.2175	15.7569	15.6912	7.7090
76	0.2177	17.6257	17.3202	8.1975
77	0.2180	19.3582	18.7906	8.1811
78	0.2183	20.8741	20.3158	8.1164
79	0.2185	22.0992	21.8904	8.2741
80	0.2188	23.0914	23.3693	8.6415
81	0.2190	23.7860	24.8189	9.0837
82	0.2192	24.1768	26.4493	9.5283
83	0.2195	24.5705	28.1683	9.9766
84	0.2198	25.1814	29.4658	10.4305
85	0.2200	25.7392	29.8343	10.8423
86	0.2202	25.7322	29.1818	11.0709
87	0.2205	24.9107	27.8104	10.9196
88	0.2208	23.3608	26.1337	10.2964
89	0.2210	21.4395	24.3974	9.3735
90	0.2212	19.6739	22.5514	8.4767
91	0.2215	18.2770	20.4345	7.8501
92	0.2218	17.0598	18.1973	7.6526
93	0.2220	15.9772	16.4180	8.0258
94	0.2223	15.1750	15.6471	8.8926
95	0.2225	14.7020	15.8752	9.8309
96	0.2227	14.5915	16.6422	10.4331
97	0.2230	14.8382	17.4968	10.6269
98	0.2233	15.2643	18.1605	10.5095
99	0.2235	15.7097	18.6189	10.1492
100	0.2237	16.2812	18.9790	9.6562
101	0.2240	17.1599	19.2352	9.1650
102	0.2243	18.1995	19.4182	8.6008
103	0.2245	19.0124	19.4788	7.6845
104	0.2247	19.2446	19.0095	6.3460
105	0.2250	18.6066	17.7579	4.9409
106	0.2253	17.1112	16.1914	3.8557
107	0.2255	15.3862	14.9510	3.1935
108	0.2257	14.0651	14.2491	3.0148
109	0.2260	13.1471	14.1701	3.6245
110	0.2262	12.3850	14.5208	4.8840
111	0.2265	11.5524	14.3839	5.7976
112	0.2268	10.1418	12.6930	5.6626
113	0.2270	7.6272	9.1941	4.4740
114	0.2272	4.0586	4.5440	2.4146
115	0.2275	0.1266	0.9312	1.4917
116	0.2278	3.8509	5.3221	4.3978
117	0.2280	7.1498	9.2912	6.9326
118	0.2282	9.9821	12.6893	8.3950
119	0.2285	12.8312	16.1412	8.9700
120	0.2288	16.0801	19.7571	8.9270
121	0.2290	19.5890	22.9343	8.5173
122	0.2292	22.7988	25.2256	8.0730
123	0.2295	25.1668	26.7179	7.5981
124	0.2298	26.5095	27.4161	6.7460
125	0.2300	27.0175	27.0442	5.5456
126	0.2303	27.0802	25.8655	4.5381
127	0.2305	27.0675	24.6818	4.1784
128	0.2307	26.8984	23.9745	4.7620
129	0.2310	26.0728	23.8019	6.3793
130	0.2313	24.3955	24.0146	8.7291
131	0.2315	22.2441	24.2727	11.1907
132	0.2317	20.1205	24.0754	13.2514
133	0.2320	18.3406	23.0024	14.7191
134	0.2323	16.8556	21.1729	15.3445
135	0.2325	15.3861	19.0983	14.8252
136	0.2327	13.9545	17.2412	13.2687
137	0.2330	12.8728	15.8994	11.0876
138	0.2333	12.2809	14.9969	8.5873
139	0.2335	12.0911	14.2492	6.1709
140	0.2338	12.2209	13.6874	4.4043
141	0.2340	12.6083	13.5844	3.4357
142	0.2342	13.1044	14.0969	3.1561
143	0.2345	13.5782	15.1437	3.6326
144	0.2348	14.1328	16.5576	4.8577
145	0.2350	14.9305	18.1545	6.4049
146	0.2352	15.8232	19.3853	7.6373
147	0.2355	16.4216	19.4804	8.1827
148	0.2358	16.3761	18.2806	7.9792
149	0.2360	15.6467	16.3960	7.1865
150	0.2362	14.4533	14.4961	6.1830
151	0.2365	13.0506	12.8673	5.2944
152	0.2368	11.8222	11.5100	4.4529
153	0.2370	11.0098	10.1191	3.4808
154	0.2373	10.2433	8.2154	2.6225
155	0.2375	9.0067	5.7655	2.0426
156	0.2377	7.1138	3.3873	1.7484
157	0.2380	4.5262	1.7242	1.9660
158	0.2383	1.3929	0.9216	2.3002
159	0.2385	2.4064	1.8341	2.4143
160	0.2387	5.4463	3.6616	2.4104
161	0.2390	8.0097	5.8389	2.5163
162	0.2393	10.4597	8.6190	2.9921
163	0.2395	13.1232	12.1261	3.9316
164	0.2397	16.1925	16.0211	5.2711
165	0.2400	19.4433	19.7833	6.9468
166	0.2403	22.1394	23.0080	8.7055
167	0.2405	23.8436	25.4771	9.9805
168	0.2408	24.6539	26.9707	10.2975
169	0.2410	24.7985	27.3167	9.7274
170	0.2412	24.5103	26.6945	8.7461
171	0.2415	23.9621	25.6418	7.8634
172	0.2418	23.1827	24.6272	7.5373
173	0.2420	22.2238	23.8254	8.0027
174	0.2422	21.2757	23.3801	8.9695
175	0.2425	20.4935	23.2986	9.8187
176	0.2428	19.8779	23.0863	10.0443
177	0.2430	19.2221	22.1386	9.7523
178	0.2432	18.2436	20.5142	9.3948
179	0.2435	16.9920	18.8601	9.0863
180	0.2438	15.8018	17.5664	8.6690
181	0.2440	14.8042	16.5208	8.1428
182	0.2443	13.8134	15.6166	7.6051
183	0.2445	12.6398	14.6920	7.0235
184	0.2447	11.3223	13.3259	6.2613
185	0.2450	10.1749	11.4929	5.2968
186	0.2453	9.5967	9.7649	4.4486
187	0.2455	9.6143	8.6667	4.1646
188	0.2457	9.9926	8.4773	4.5770
189	0.2460	10.6463	9.3113	5.5998
190	0.2463	11.3334	10.8615	6.9910
191	0.2465	11.6487	12.4715	8.2111
192	0.2467	11.6336	13.7069	8.7320
193	0.2470	11.5774	14.4817	8.2803
194	0.2473	11.5622	14.7268	6.9017
195	0.2475	11.4883	14.4301	5.0915
196	0.2477	11.2501	13.6363	3.3464
197	0.2480	10.7307	12.1135	1.7969
198	0.2482	9.5096	9.7123	2.0360
199	0.2485	7.2972	6.8366	3.8701
200	0.2488	4.5369	3.9764	5.2829
201	0.2490	2.1882	1.8170	5.8439
202	0.2492	1.2875	2.7455	5.5973
203	0.2495	2.7043	4.7180	4.5262
204	0.2498	4.9802	6.4580	2.7921
205	0.2500	7.5122	8.2805	1.3382
206	0.2503	10.1777	10.6899	1.2768
207	0.2505	13.2405	13.7789	1.5147
208	0.2508	16.4954	17.2536	1.7743
209	0.2510	19.1772	20.5103	2.9015
210	0.2512	21.1406	22.8737	4.8579
211	0.2515	22.7561	24.1088	7.1086
212	0.2517	23.9470	24.5270	9.2641
213	0.2520	24.4883	24.7869	10.9312
214	0.2522	24.5432	25.3718	11.9811
215	0.2525	24.3093	26.1053	12.5303
216	0.2528	23.6401	26.4561	12.4850
217	0.2530	22.4603	25.8796	11.7411
218	0.2533	21.1333	24.0404	10.4944
219	0.2535	19.8879	21.1856	8.9226
220	0.2537	18.5715	18.0445	7.1306
221	0.2540	17.1112	15.5170	5.4645
222	0.2542	15.5853	14.2315	4.3955
223	0.2545	14.2275	14.1012	4.1676
224	0.2548	13.3187	14.7060	4.7823
225	0.2550	12.7044	15.5250	6.0301
226	0.2553	12.0836	15.8266	7.5661
227	0.2555	11.3645	15.2284	8.8977
228	0.2558	10.4600	13.9633	9.4719
229	0.2560	9.3888	12.5531	9.0993
230	0.2562	8.3612	11.4133	7.9925
231	0.2565	7.6764	10.6982	6.4585
232	0.2567	7.5241	10.3053	4.8430
233	0.2570	7.7422	9.9422	3.4918
234	0.2573	8.0918	9.4871	2.6121
235	0.2575	8.4408	9.1166	2.1923
236	0.2578	8.6704	8.7964	2.0579
237	0.2580	8.8735	8.3724	2.0619
238	0.2582	9.2706	8.0709	2.1520
239	0.2585	9.8146	8.0212	2.2745
240	0.2587	10.2399	7.9224	2.3768
241	0.2590	10.1041	7.4340	2.3982
242	0.2592	8.9315	6.4889	2.1918
243	0.2595	6.4961	5.0639	1.7167
244	0.2598	3.1765	2.9302	1.0903
245	0.2600	0.5855	0.5430	0.3397
246	0.2603	3.2020	2.8820	1.1057
247	0.2605	5.3789	5.5720	2.5416
248	0.2607	7.1546	8.0349	4.0268
249	0.2610	8.9082	10.1613	5.4218
250	0.2612	10.8180	11.8670	6.4116
251	0.2615	13.0263	13.3590	6.7121
252	0.2618	15.4239	14.9767	6.5302
253	0.2620	17.4788	16.6609	6.3381
254	0.2623	18.8066	18.1787	6.3504
255	0.2625	19.6980	19.5949	6.5768
256	0.2628	20.5855	21.0005	7.0752
257	0.2630	21.4139	22.4179	7.9298
258	0.2632	22.1672	23.9368	8.9966
259	0.2635	23.1182	25.4599	9.8670
260	0.2637	24.0870	26.5802	10.2541
261	0.2640	24.3783	26.8660	10.0203
262	0.2643	23.6030	26.0967	9.0414
263	0.2645	21.9898	24.2624	7.5936
264	0.2648	19.8327	21.6526	6.2312
265	0.2650	17.3416	18.8678	5.2687
266	0.2652	15.0054	16.3514	4.8459
267	0.2655	13.1219	14.2500	4.9657
268	0.2657	11.4347	12.7482	5.4426
269	0.2660	9.8410	11.8487	6.0641
270	0.2663	8.6032	10.9991	6.6097
271	0.2665	7.8224	9.6595	6.9956
272	0.2668	7.3350	8.0990	7.3975
273	0.2670	7.1021	7.0318	7.8755
274	0.2673	7.0406	6.8827	8.2693
275	0.2675	7.0219	7.5518	8.3511
276	0.2677	7.2520	8.6596	7.6878
277	0.2680	7.7272	9.6306	5.9941
278	0.2682	7.9309	9.6197	3.6008
279	0.2685	7.6974	8.3916	1.2731
280	0.2688	7.3240	6.9559	1.5466
281	0.2690	7.0388	6.1738	2.8138
282	0.2693	6.7923	5.8938	3.1960
283	0.2695	6.4340	6.1296	2.5145
284	0.2697	5.8829	6.7977	1.1412
285	0.2700	5.0590	7.2412	0.9196
286	0.2702	4.0813	6.8437	2.0370
287	0.2705	3.1059	5.3958	2.5793
288	0.2707	2.1017	3.1814	2.4303
289	0.2710	1.1594	0.9206	1.7945
290	0.2713	1.7437	2.2029	0.8927
291	0.2715	3.7331	4.8236	0.7586
292	0.2718	6.1549	7.7822	2.4762
293	0.2720	8.7312	10.9673	4.6804
294	0.2722	11.2383	14.0578	6.8537
295	0.2725	13.5230	16.6782	8.5260
296	0.2727	15.6272	18.6446	9.3995
297	0.2730	17.5992	19.9472	9.4229
298	0.2733	19.1642	20.7235	8.7446
299	0.2735	20.1118	21.2243	7.6759
300	0.2738	20.5953	21.5849	6.6346
301	0.2740	20.7603	21.8145	5.9284
302	0.2743	20.8752	21.9004	5.5574
303	0.2745	21.1605	21.8662	5.4256
304	0.2747	21.3297	21.7335	5.6301
305	0.2750	21.1319	21.3207	6.3443
306	0.2752	20.6231	20.5884	7.4444
307	0.2755	19.7985	19.8671	8.5152
308	0.2758	18.5366	19.2806	9.3537
309	0.2760	16.8737	18.6405	9.9216
310	0.2763	15.1708	17.7324	10.0173
311	0.2765	13.6196	16.2925	9.5091
312	0.2767	12.0482	14.1679	8.4662
313	0.2770	10.4576	11.6890	7.0116
314	0.2772	8.8566	9.4413	5.2623
315	0.2775	7.2587	7.7025	3.4160
316	0.2777	6.0057	6.6473	1.9066
317	0.2780	5.2288	6.5017	1.1598
318	0.2783	4.9503	7.0712	1.2775
319	0.2785	5.1696	7.8081	2.0256
320	0.2788	5.5037	8.1432	2.9582
321	0.2790	5.5698	7.8402	3.6859
322	0.2792	5.3603	6.9787	3.9915
323	0.2795	5.1171	5.7438	3.8686
324	0.2797	4.9053	4.6555	3.4345
325	0.2800	4.6757	3.9775	2.9452
326	0.2803	4.5031	3.4293	2.6101
327	0.2805	4.2816	2.9061	2.2687
328	0.2808	3.8629	2.3880	1.6552
329	0.2810	3.1114	1.6997	0.8747
330	0.2813	2.0307	0.7275	0.5599
331	0.2815	1.0199	0.5126	1.3417
332	0.2817	0.3025	1.4035	2.3464
333	0.2820	0.9484	2.1192	3.1888
334	0.2822	1.7978	2.6865	3.6343
335	0.2825	2.6959	3.3125	3.7064
336	0.2828	4.0751	4.4779	3.7634
337	0.2830	6.3664	6.3845	4.2448
338	0.2833	9.3994	8.8505	5.1922
339	0.2835	12.4871	11.8410	6.2976
340	0.2837	15.2035	15.2274	7.2745
341	0.2840	17.3175	18.4189	7.9197
342	0.2842	18.7345	20.7845	8.0996
343	0.2845	19.8525	22.1976	7.7970
344	0.2848	21.0429	22.7317	7.1713
345	0.2850	22.2307	22.6147	6.4716
346	0.2853	23.0881	22.3086	5.8501
347	0.2855	23.1827	22.1454	5.3993
348	0.2858	22.3872	22.0775	5.1650
349	0.2860	20.9236	21.6723	5.1745
350	0.2862	19.0741	20.7180	5.6823
351	0.2865	17.1763	19.4324	6.7597
352	0.2867	15.4760	18.1455	8.0094
353	0.2870	14.0124	17.1564	8.9806
354	0.2873	12.7707	16.2955	9.3957
355	0.2875	11.6096	15.1673	9.1749
356	0.2878	10.4160	13.6103	8.4323
357	0.2880	9.2970	11.5508	7.3055
358	0.2882	8.1834	9.1882	5.9426
359	0.2885	6.9195	6.8946	4.5393
360	0.2887	5.6784	4.9949	3.2403
361	0.2890	4.6598	3.8345	2.2199
362	0.2892	3.8343	3.4187	1.5915
363	0.2895	3.2243	3.3343	1.2144
364	0.2898	3.1465	3.2794	0.9490
365	0.2900	3.4668	3.1621	0.8651
366	0.2903	3.6181	3.1053	1.3068
367	0.2905	3.4803	3.4407	2.2253
368	0.2907	3.3592	4.3796	3.2139
369	0.2910	3.3012	5.5945	3.9418
370	0.2912	3.2393	6.3356	3.9598
371	0.2915	3.2152	6.0509	2.9582
372	0.2918	3.1512	4.6933	1.2149
373	0.2920	2.8100	2.5494	1.0327
374	0.2923	1.9943	0.7667	3.1780
375	0.2925	0.9776	2.1700	4.9409
376	0.2928	1.0428	3.5355	5.7171
377	0.2930	2.3661	4.5595	5.4464
378	0.2932	3.9234	5.3976	4.5713
379	0.2935	5.5001	6.3785	3.5452
380	0.2937	7.0186	7.6726	2.7342
381	0.2940	8.6142	9.2560	2.5077
382	0.2943	10.4355	11.0849	2.8240
383	0.2945	12.4421	12.9556	3.2225
384	0.2948	14.4371	14.8296	3.5341
385	0.2950	16.0165	16.7372	3.9180
386	0.2952	17.0774	18.4352	4.6133
387	0.2955	17.8743	19.7441	5.7287
388	0.2957	18.5885	20.7001	7.2129
389	0.2960	19.2192	21.3565	8.8634
390	0.2962	19.7211	21.7075	10.3222
391	0.2965	20.0291	21.7418	11.1477
392	0.2968	19.8496	21.3902	11.0416
393	0.2970	18.9606	20.4706	10.0213
394	0.2973	17.7002	18.9604	8.3572
395	0.2975	16.5149	17.1583	6.5486
396	0.2977	15.5748	15.4795	5.0579
397	0.2980	14.8810	14.1201	4.0442
398	0.2982	14.2260	13.0684	3.5558
399	0.2985	13.3182	12.3012	3.5249
400	0.2988	11.8603	11.6024	3.6744
401	0.2990	9.8971	10.8498	3.8445
402	0.2993	8.0236	10.1611	3.9947
403	0.2995	6.4830	9.4033	3.9718
404	0.2998	5.0615	8.3116	3.7714
405	0.3000	3.7985	6.6924	3.6195
406	0.3002	2.7062	4.5684	3.5825
407	0.3005	1.6577	2.4812	3.4705
408	0.3007	0.8115	1.0360	3.1645
409	0.3010	0.4738	0.5510	2.6162
410	0.3013	0.4144	0.4536	1.9136
411	0.3015	0.1460	0.4578	1.3799
412	0.3018	0.3505	0.7853	1.1820
413	0.3020	0.7506	0.9917	1.1911
414	0.3022	1.1014	1.0817	1.0481
415	0.3025	1.3479	1.2193	0.7416
416	0.3027	1.5556	1.3957	0.7469
417	0.3030	1.5784	1.2834	1.1823
418	0.3033	1.2472	0.7857	1.9949
419	0.3035	0.6621	0.7733	2.9101
420	0.3038	0.6078	1.7103	3.7349
421	0.3040	1.6676	2.8846	4.4169
422	0.3043	3.0694	4.3175	4.8855
423	0.3045	4.7723	6.1456	5.0415
424	0.3047	6.7314	8.2136	4.9341
425	0.3050	8.7261	10.1974	4.8141
426	0.3052	10.5168	11.9405	4.8034
427	0.3055	12.0225	13.3397	4.7675
428	0.3058	13.3216	14.2287	4.6293
429	0.3060	14.5647	14.6477	4.4398
430	0.3063	15.9028	15.1917	4.3963
431	0.3065	17.3672	16.3206	4.7864
432	0.3068	18.8138	18.0738	5.6356
433	0.3070	20.0502	20.2431	6.8061
434	0.3072	20.7592	22.1164	8.1074
435	0.3075	20.7153	23.1025	9.1145
436	0.3077	20.0188	22.9225	9.3638
437	0.3080	18.9198	21.6640	8.7477
438	0.3083	17.6692	19.9157	7.6069
439	0.3085	16.4106	18.0593	6.3308
440	0.3088	15.1505	16.3388	5.0627
441	0.3090	13.7241	14.8629	4.0424
442	0.3092	12.0302	13.2747	3.5376
443	0.3095	10.1752	11.2375	3.4304
444	0.3097	8.2425	8.8541	3.5326
445	0.3100	6.4174	6.6901	3.9156
446	0.3103	4.8481	5.1809	4.5199
447	0.3105	3.6348	4.3074	4.9608
448	0.3108	2.9439	4.0151	5.1037
449	0.3110	2.6388	4.0437	5.1208
450	0.3113	2.3906	3.9236	5.0074
451	0.3115	1.9926	3.4208	4.5306
452	0.3117	1.4692	2.4892	3.5857
453	0.3120	0.9225	1.4063	2.2507
454	0.3122	0.7026	0.7090	0.7173
455	0.3125	0.8599	0.7617	1.6818
456	0.3128	0.8895	0.9380	3.3989
457	0.3130	0.8416	0.9634	4.4100
458	0.3133	0.8738	1.0175	4.5505
459	0.3135	1.0229	1.1290	3.9514
460	0.3137	0.9744	1.2007	2.8310
461	0.3140	0.7240	1.1977	1.4419
462	0.3142	0.8396	1.3158	0.2139
463	0.3145	1.8162	1.7746	0.9814
464	0.3147	3.0777	2.4477	1.3553
465	0.3150	4.2571	3.2904	0.9248
466	0.3153	5.3637	4.6963	0.4754
467	0.3155	6.5717	6.7190	1.9643
468	0.3158	7.8805	8.9855	3.6408
469	0.3160	9.3028	11.1886	5.1567
470	0.3162	10.8798	12.9600	6.2578
471	0.3165	12.2636	14.0860	6.9975
472	0.3167	13.0953	14.8052	7.5348
473	0.3170	13.5248	15.2647	7.8169
474	0.3173	13.8909	15.6448	7.7694
475	0.3175	14.5095	16.2521	7.4442
476	0.3178	15.5637	16.9617	6.9864
477	0.3180	16.7878	17.5619	6.5419
478	0.3183	17.6723	17.9510	6.0745
479	0.3185	18.0001	18.1053	5.5641
480	0.3187	17.9380	18.1131	5.1789
481	0.3190	17.6224	18.0283	5.0869
482	0.3192	17.2381	17.8575	5.3839
483	0.3195	16.8843	17.4897	6.0128
484	0.3198	16.2884	16.8507	6.6070
485	0.3200	15.2111	15.8848	6.7328
486	0.3203	13.5376	14.5075	6.2181
487	0.3205	11.2402	12.6692	5.1309
488	0.3207	8.5893	10.3100	3.7542
489	0.3210	6.1607	7.7243	2.5145
490	0.3212	4.3872	5.3569	1.7842
491	0.3215	3.1117	3.4118	1.6886
492	0.3217	2.1932	2.0715	1.9312
493	0.3220	1.5526	1.3632	2.1705
494	0.3223	0.7862	1.1030	2.3333
495	0.3225	0.3546	1.1748	2.3295
496	0.3228	1.0652	1.2716	2.1199
497	0.3230	1.3108	0.9793	1.7532
498	0.3232	1.3904	0.8054	1.2331
499	0.3235	1.6255	1.5157	0.6367
500	0.3237	1.9414	2.1099	0.1260
501	0.3240	2.2408	2.2918	0.6457
502	0.3243	2.4849	2.2726	1.2145
503	0.3245	2.6371	2.3667	1.6860
504	0.3248	2.5680	2.6442	2.1163
505	0.3250	2.4171	3.0930	2.5552
506	0.3253	2.4064	3.5649	2.8115
507	0.3255	2.5479	3.7421	2.7997
508	0.3257	2.6972	3.6109	2.6849
509	0.3260	2.8266	3.5094	2.5948
510	0.3262	3.1798	3.8106	2.6348
511	0.3265	3.7481	4.7354	2.8650
512	0.3268	4.6898	6.3428	3.4849
513	0.3270	6.3899	8.4225	4.5860
514	0.3273	8.5116	10.4654	5.7701
515	0.3275	10.7097	12.2859	6.7665
516	0.3277	12.8644	13.9960	7.4617
517	0.3280	14.7464	15.5758	7.6633
518	0.3282	16.2547	17.1140	7.3134
519	0.3285	17.1842	18.4951	6.5383
520	0.3288	17.7293	19.3733	5.7161
521	0.3290	18.1239	19.5459	5.0126
522	0.3293	18.1913	19.0178	4.2842
523	0.3295	17.9312	17.9748	3.6227
524	0.3298	17.3039	16.6984	3.2696
525	0.3300	16.3774	15.8160	3.3991
526	0.3302	15.3580	15.5253	4.0953
527	0.3305	14.3044	15.2964	5.2746
528	0.3307	13.3332	14.8128	6.6063
529	0.3310	12.2634	13.9382	7.6616
530	0.3313	10.7626	12.6310	8.2222
531	0.3315	8.8591	10.7606	8.0305
532	0.3318	6.8424	8.4430	6.9789
533	0.3320	5.1319	6.4160	5.5323
534	0.3322	3.9478	4.9717	4.0829
535	0.3325	3.0807	3.7595	2.6159
536	0.3327	2.2141	2.5276	1.0930
537	0.3330	1.1543	1.2659	0.4674
538	0.3332	0.6369	0.4994	1.6865
539	0.3335	1.6553	1.5222	2.4794
540	0.3338	2.4045	2.4227	2.6541
541	0.3340	2.5294	2.6878	2.2102
542	0.3343	2.0570	2.3358	1.3371
543	0.3345	1.5326	1.7039	0.4025
544	0.3347	1.3236	1.2963	1.1443
545	0.3350	1.4261	1.2800	1.7910
546	0.3352	1.8075	1.7584	1.7176
547	0.3355	2.3512	2.6075	0.9997
548	0.3358	2.9077	3.6681	0.5462

## Sheet: HGon_hidens_top_vMstress
0	0.0000	0.0000
1	0.0400	16.7652
2	0.0800	32.8347
3	0.1200	48.2481
4	0.1600	63.0419
5	0.2000	77.2497
6	0.2003	75.8714
7	0.2005	74.5576
8	0.2007	73.3936
9	0.2010	72.6425
10	0.2013	72.6799
11	0.2015	73.4390
12	0.2017	73.7528
13	0.2020	71.8125
14	0.2023	66.7422
15	0.2025	59.2918
16	0.2027	50.9538
17	0.2030	43.1932
18	0.2033	37.0717
19	0.2035	32.4957
20	0.2037	28.4663
21	0.2040	24.6207
22	0.2042	21.3786
23	0.2045	18.5166
24	0.2048	15.0042
25	0.2050	10.4379
26	0.2052	5.5778
27	0.2055	1.0210
28	0.2058	3.7068
29	0.2060	8.8971
30	0.2062	14.0635
31	0.2065	18.7923
32	0.2068	22.8945
33	0.2070	25.9714
34	0.2072	27.9929
35	0.2075	29.5710
36	0.2077	31.3302
37	0.2080	33.4338
38	0.2083	35.5792
39	0.2085	37.4509
40	0.2087	39.0807
41	0.2090	40.7165
42	0.2093	42.5711
43	0.2095	44.5421
44	0.2097	46.3847
45	0.2100	48.1756
46	0.2103	49.8813
47	0.2105	50.9352
48	0.2107	50.8900
49	0.2110	49.6899
50	0.2113	47.3678
51	0.2115	44.3002
52	0.2118	41.4502
53	0.2120	39.7077
54	0.2122	39.0299
55	0.2125	38.5983
56	0.2128	37.6789
57	0.2130	36.1044
58	0.2132	34.0570
59	0.2135	31.3026
60	0.2138	27.5486
61	0.2140	23.8086
62	0.2142	21.1507
63	0.2145	18.8404
64	0.2148	16.0218
65	0.2150	12.9818
66	0.2153	9.8517
67	0.2155	6.6148
68	0.2157	3.7815
69	0.2160	1.8917
70	0.2163	0.8772
71	0.2165	0.0993
72	0.2167	1.4884
73	0.2170	3.7357
74	0.2173	7.3123
75	0.2175	11.8206
76	0.2177	15.9466
77	0.2180	19.5102
78	0.2183	22.9126
79	0.2185	25.5345
80	0.2188	26.9425
81	0.2190	27.6649
82	0.2192	28.3322
83	0.2195	28.9772
84	0.2198	29.0365
85	0.2200	28.6048
86	0.2202	28.6252
87	0.2205	29.3329
88	0.2208	30.3236
89	0.2210	31.4646
90	0.2212	32.6049
91	0.2215	33.5408
92	0.2218	34.1211
93	0.2220	33.8744
94	0.2223	32.6531
95	0.2225	31.1442
96	0.2227	29.8658
97	0.2230	28.7003
98	0.2233	27.3901
99	0.2235	25.9007
100	0.2237	24.2906
101	0.2240	22.4559
102	0.2243	20.6180
103	0.2245	19.1840
104	0.2247	18.0389
105	0.2250	17.0117
106	0.2253	16.0057
107	0.2255	14.6420
108	0.2257	12.5667
109	0.2260	9.6608
110	0.2262	6.1902
111	0.2265	2.7373
112	0.2268	0.2546
113	0.2270	2.4597
114	0.2272	4.0332
115	0.2275	5.4374
116	0.2278	6.9727
117	0.2280	8.5282
118	0.2282	10.0577
119	0.2285	11.6489
120	0.2288	13.0873
121	0.2290	14.2119
122	0.2292	15.2489
123	0.2295	16.3710
124	0.2298	17.7199
125	0.2300	19.4769
126	0.2303	21.4164
127	0.2305	22.9412
128	0.2307	23.8369
129	0.2310	24.4609
130	0.2313	24.8497
131	0.2315	24.6747
132	0.2317	24.1909
133	0.2320	24.0692
134	0.2323	24.3842
135	0.2325	24.6784
136	0.2327	24.9019
137	0.2330	25.1533
138	0.2333	25.0604
139	0.2335	24.3860
140	0.2338	23.4396
141	0.2340	22.4661
142	0.2342	21.1262
143	0.2345	19.2374
144	0.2348	17.1708
145	0.2350	15.1006
146	0.2352	13.2374
147	0.2355	12.0090
148	0.2358	11.3140
149	0.2360	10.6559
150	0.2362	9.8875
151	0.2365	9.1357
152	0.2368	8.0755
153	0.2370	6.2592
154	0.2373	3.9190
155	0.2375	1.7218
156	0.2377	0.0787
157	0.2380	1.5824
158	0.2383	3.3049
159	0.2385	5.3141
160	0.2387	7.5082
161	0.2390	9.4089
162	0.2393	10.8279
163	0.2395	11.7215
164	0.2397	12.0816
165	0.2400	12.4421
166	0.2403	12.9548
167	0.2405	13.5557
168	0.2408	14.7236
169	0.2410	16.4982
170	0.2412	18.3251
171	0.2415	19.7314
172	0.2418	20.5685
173	0.2420	20.9226
174	0.2422	20.7915
175	0.2425	20.5115
176	0.2428	20.5086
177	0.2430	20.4511
178	0.2432	20.0424
179	0.2435	19.5522
180	0.2438	18.9565
181	0.2440	18.0767
182	0.2443	17.3570
183	0.2445	17.1167
184	0.2447	17.0039
185	0.2450	16.7428
186	0.2453	16.3738
187	0.2455	16.0574
188	0.2457	15.6435
189	0.2460	14.5261
190	0.2463	12.6596
191	0.2465	10.7155
192	0.2467	8.9540
193	0.2470	7.2125
194	0.2473	5.5816
195	0.2475	4.1825
196	0.2477	2.8014
197	0.2480	1.3855
198	0.2482	0.3766
199	0.2485	0.1988
200	0.2488	0.9304
201	0.2490	2.2036
202	0.2492	3.5419
203	0.2495	4.8121
204	0.2498	6.4135
205	0.2500	8.3379
206	0.2503	9.9347
207	0.2505	10.9404
208	0.2508	11.7451
209	0.2510	12.2599
210	0.2512	12.4066
211	0.2515	12.8200
212	0.2517	13.6266
213	0.2520	14.4523
214	0.2522	15.1458
215	0.2525	15.6514
216	0.2528	16.0518
217	0.2530	16.4144
218	0.2533	16.9364
219	0.2535	17.6476
220	0.2537	18.0385
221	0.2540	18.1232
222	0.2542	18.1248
223	0.2545	17.5601
224	0.2548	16.3157
225	0.2550	15.0645
226	0.2553	14.1268
227	0.2555	13.2404
228	0.2558	12.6182
229	0.2560	12.5895
230	0.2562	12.6105
231	0.2565	12.2494
232	0.2567	11.5360
233	0.2570	10.5528
234	0.2573	9.4750
235	0.2575	8.2861
236	0.2578	7.0894
237	0.2580	5.8229
238	0.2582	4.2709
239	0.2585	2.7323
240	0.2587	1.3549
241	0.2590	0.1382
242	0.2592	1.1561
243	0.2595	2.1589
244	0.2598	2.7954
245	0.2600	3.3527
246	0.2603	4.0947
247	0.2605	4.9359
248	0.2607	5.9472
249	0.2610	6.9336
250	0.2612	7.8643
251	0.2615	9.0432
252	0.2618	10.4090
253	0.2620	11.6978
254	0.2623	12.8136
255	0.2625	13.7817
256	0.2628	14.3695
257	0.2630	14.5114
258	0.2632	14.3771
259	0.2635	13.8761
260	0.2637	13.3028
261	0.2640	13.0712
262	0.2643	13.1409
263	0.2645	13.4811
264	0.2648	14.0104
265	0.2650	14.4987
266	0.2652	14.7526
267	0.2655	14.6813
268	0.2657	14.3808
269	0.2660	13.9834
270	0.2663	13.5880
271	0.2665	13.1210
272	0.2668	12.2725
273	0.2670	11.1085
274	0.2673	9.9992
275	0.2675	8.7966
276	0.2677	7.4767
277	0.2680	6.5040
278	0.2682	5.8449
279	0.2685	5.3362
280	0.2688	5.0394
281	0.2690	4.6557
282	0.2693	3.7860
283	0.2695	2.4017
284	0.2697	0.8682
285	0.2700	0.5300
286	0.2702	1.8596
287	0.2705	3.0722
288	0.2707	3.9430
289	0.2710	4.5242
290	0.2713	5.1464
291	0.2715	5.9540
292	0.2718	6.6487
293	0.2720	7.2389
294	0.2722	7.9092
295	0.2725	8.5302
296	0.2727	9.0571
297	0.2730	9.6579
298	0.2733	10.5910
299	0.2735	11.6410
300	0.2738	12.3907
301	0.2740	12.8489
302	0.2743	13.0267
303	0.2745	13.0835
304	0.2747	13.1216
305	0.2750	12.9390
306	0.2752	12.7867
307	0.2755	12.7184
308	0.2758	12.3861
309	0.2760	12.0376
310	0.2763	11.8244
311	0.2765	11.5413
312	0.2767	11.2735
313	0.2770	11.1624
314	0.2772	11.0385
315	0.2775	10.7551
316	0.2777	10.3944
317	0.2780	9.7015
318	0.2783	8.5364
319	0.2785	7.2194
320	0.2788	5.9502
321	0.2790	4.9605
322	0.2792	4.3152
323	0.2795	3.7075
324	0.2797	3.1431
325	0.2800	2.6261
326	0.2803	1.8885
327	0.2805	1.0268
328	0.2808	0.3070
329	0.2810	0.3490
330	0.2813	1.2144
331	0.2815	2.2706
332	0.2817	3.2838
333	0.2820	4.4146
334	0.2822	5.8145
335	0.2825	7.1716
336	0.2828	8.2011
337	0.2830	8.9366
338	0.2833	9.2345
339	0.2835	9.1746
340	0.2837	9.0917
341	0.2840	9.0250
342	0.2842	9.1100
343	0.2845	9.4391
344	0.2848	9.8505
345	0.2850	10.3993
346	0.2853	11.0596
347	0.2855	11.4872
348	0.2858	11.6926
349	0.2860	11.9514
350	0.2862	12.0816
351	0.2865	11.8476
352	0.2867	11.5725
353	0.2870	11.3146
354	0.2873	10.7301
355	0.2875	10.0145
356	0.2878	9.5214
357	0.2880	9.2451
358	0.2882	9.0303
359	0.2885	8.7160
360	0.2887	8.2668
361	0.2890	7.6733
362	0.2892	6.9022
363	0.2895	6.1110
364	0.2898	5.4840
365	0.2900	4.7807
366	0.2903	3.8655
367	0.2905	2.9366
368	0.2907	1.8852
369	0.2910	0.7675
370	0.2912	0.2096
371	0.2915	1.0543
372	0.2918	1.6592
373	0.2920	1.9998
374	0.2923	2.3326
375	0.2925	2.7369
376	0.2928	3.3580
377	0.2930	4.2971
378	0.2932	5.3124
379	0.2935	6.1434
380	0.2937	6.8026
381	0.2940	7.4569
382	0.2943	8.0451
383	0.2945	8.3273
384	0.2948	8.5200
385	0.2950	9.0618
386	0.2952	9.7299
387	0.2955	10.0498
388	0.2957	10.1295
389	0.2960	10.1765
390	0.2962	10.1031
391	0.2965	9.9922
392	0.2968	10.0676
393	0.2970	10.3760
394	0.2973	10.6458
395	0.2975	10.6862
396	0.2977	10.6287
397	0.2980	10.3741
398	0.2982	9.7712
399	0.2985	8.9562
400	0.2988	8.0989
401	0.2990	7.3106
402	0.2993	6.6884
403	0.2995	6.2717
404	0.2998	5.9754
405	0.3000	5.6235
406	0.3002	5.2260
407	0.3005	4.8861
408	0.3007	4.6080
409	0.3010	4.3145
410	0.3013	3.7880
411	0.3015	2.9686
412	0.3018	1.9283
413	0.3020	0.7562
414	0.3022	0.4419
415	0.3025	1.5285
416	0.3027	2.3436
417	0.3030	3.0558
418	0.3033	3.7235
419	0.3035	4.1664
420	0.3038	4.5994
421	0.3040	5.1387
422	0.3043	5.6147
423	0.3045	6.0245
424	0.3047	6.3986
425	0.3050	6.8035
426	0.3052	7.2814
427	0.3055	7.8190
428	0.3058	8.4462
429	0.3060	9.0820
430	0.3063	9.5235
431	0.3065	9.6720
432	0.3068	9.6053
433	0.3070	9.3999
434	0.3072	9.0605
435	0.3075	8.7497
436	0.3077	8.6433
437	0.3080	8.6528
438	0.3083	8.8064
439	0.3085	9.0492
440	0.3088	9.0504
441	0.3090	8.7555
442	0.3092	8.4443
443	0.3095	8.2018
444	0.3097	7.8411
445	0.3100	7.4684
446	0.3103	7.1044
447	0.3105	6.5043
448	0.3108	5.7320
449	0.3110	4.9549
450	0.3113	4.1019
451	0.3115	3.1642
452	0.3117	2.4377
453	0.3120	1.9625
454	0.3122	1.4869
455	0.3125	0.9828
456	0.3128	0.4866
457	0.3130	0.0742
458	0.3133	0.7061
459	0.3135	1.4478
460	0.3137	2.2243
461	0.3140	2.9349
462	0.3142	3.6063
463	0.3145	4.3453
464	0.3147	5.0107
465	0.3150	5.3776
466	0.3153	5.6510
467	0.3155	5.8629
468	0.3158	5.9795
469	0.3160	6.2486
470	0.3162	6.6419
471	0.3165	7.1214
472	0.3167	7.7478
473	0.3170	8.3421
474	0.3173	8.8034
475	0.3175	9.1768
476	0.3178	9.3586
477	0.3180	9.3934
478	0.3183	9.3243
479	0.3185	9.1130
480	0.3187	8.8317
481	0.3190	8.4580
482	0.3192	8.0672
483	0.3195	7.5944
484	0.3198	6.9616
485	0.3200	6.4872
486	0.3203	6.3673
487	0.3205	6.4155
488	0.3207	6.4389
489	0.3210	6.4300
490	0.3212	6.2599
491	0.3215	5.7676
492	0.3217	5.0222
493	0.3220	4.1647
494	0.3223	3.2653
495	0.3225	2.3818
496	0.3228	1.7092
497	0.3230	1.3284
498	0.3232	0.9136
499	0.3235	0.3125
500	0.3237	0.2523
501	0.3240	0.7346
502	0.3243	1.2764
503	0.3245	1.8002
504	0.3248	2.2259
505	0.3250	2.7068
506	0.3253	3.3153
507	0.3255	4.0518
508	0.3257	4.8854
509	0.3260	5.7204
510	0.3262	6.4501
511	0.3265	6.9307
512	0.3268	7.1840
513	0.3270	7.3344
514	0.3273	7.4783
515	0.3275	7.5150
516	0.3277	7.4142
517	0.3280	7.3591
518	0.3282	7.3220
519	0.3285	7.2407
520	0.3288	7.2391
521	0.3290	7.4347
522	0.3293	7.7301
523	0.3295	8.0177
524	0.3298	8.1784
525	0.3300	8.1098
526	0.3302	7.9239
527	0.3305	7.6149
528	0.3307	7.1774
529	0.3310	6.6870
530	0.3313	6.1509
531	0.3315	5.7596
532	0.3318	5.5140
533	0.3320	5.1542
534	0.3322	4.7150
535	0.3325	4.2054
536	0.3327	3.6633
537	0.3330	3.2681
538	0.3332	2.8281
539	0.3335	2.2371
540	0.3338	1.6494
541	0.3340	1.0147
542	0.3343	0.2443
543	0.3345	0.6483
544	0.3347	1.4825
545	0.3350	2.1146
546	0.3352	2.6056
547	0.3355	2.8801
548	0.3358	2.9144

## Sheet: HGon_lowdens_bottom_vMstress
0	0.0000	0.0000	0.0000	0.0000
1	0.0500	9.3109	10.1564	6.9535
2	0.1000	18.4757	20.1700	13.5500
3	0.1500	27.4972	30.0434	19.8144
4	0.2000	36.3782	39.7789	25.7695
5	0.2002	36.1434	39.5514	25.1969
6	0.2004	35.9101	39.3250	24.6491
7	0.2006	35.6687	39.0899	24.1247
8	0.2008	35.3855	38.8121	23.6223
9	0.2010	34.9934	38.4272	23.1416
10	0.2012	34.4365	37.8933	22.6864
11	0.2014	33.7720	37.2896	22.2719
12	0.2016	33.1909	36.7970	21.9390
13	0.2018	32.8501	36.4934	21.7608
14	0.2020	32.7207	36.2860	21.8173
15	0.2022	32.6945	36.1546	22.1231
16	0.2024	32.7112	36.1734	22.5577
17	0.2026	32.6232	36.1276	22.8847
18	0.2028	32.1263	35.5900	22.8730
19	0.2030	31.0069	34.4560	22.3999
20	0.2032	29.2618	32.7179	21.4398
21	0.2034	26.9132	29.9344	20.0023
22	0.2036	23.9700	25.8697	18.0976
23	0.2038	20.5472	21.1591	15.7172
24	0.2040	16.7695	16.4517	12.8532
25	0.2042	12.6929	11.7276	9.6042
26	0.2044	8.5117	7.0663	6.2779
27	0.2046	4.5593	2.8834	3.3383
28	0.2048	1.1399	1.0989	1.3272
29	0.2050	2.5471	4.7050	1.6897
30	0.2052	5.5033	8.0750	3.4691
31	0.2054	8.4241	11.1792	5.8078
32	0.2056	11.5850	14.5917	8.6621
33	0.2058	14.9891	18.3231	11.6310
34	0.2060	18.5016	21.8440	14.0618
35	0.2062	22.2241	25.2288	15.6620
36	0.2064	26.2060	28.9164	16.6924
37	0.2066	30.1275	32.5715	17.5485
38	0.2068	33.5930	35.4185	18.4301
39	0.2070	36.3360	37.6238	19.3908
40	0.2072	38.2326	39.9309	20.4178
41	0.2074	39.4872	42.0776	21.3909
42	0.2076	40.4169	43.2153	22.0807
43	0.2078	41.0072	43.3369	22.2457
44	0.2080	41.0911	43.0183	21.8060
45	0.2082	40.6539	42.5808	20.9308
46	0.2084	39.7593	42.0647	19.8517
47	0.2086	38.4992	41.4309	18.6525
48	0.2088	36.9417	40.6590	17.3298
49	0.2090	35.0552	39.6412	15.9178
50	0.2092	32.8833	37.9875	14.4947
51	0.2094	30.6302	35.5440	13.1843
52	0.2096	28.5486	32.9060	12.1286
53	0.2098	26.9514	30.5374	11.3873
54	0.2100	25.8986	28.3120	10.8839
55	0.2102	24.9686	26.3937	10.4520
56	0.2104	23.9580	24.9568	10.0064
57	0.2106	22.9220	23.6039	9.6584
58	0.2108	21.5190	22.3013	9.4832
59	0.2110	19.6836	21.3492	9.2899
60	0.2112	17.8769	20.3614	8.9054
61	0.2114	16.1263	18.9581	8.4592
62	0.2116	14.4502	17.5579	8.0751
63	0.2118	13.2410	16.4159	7.6575
64	0.2120	12.4261	15.2301	7.1552
65	0.2122	11.8322	14.1653	6.6357
66	0.2124	11.4842	13.8665	6.0192
67	0.2126	11.0391	14.0588	5.2383
68	0.2128	10.3976	13.6448	4.6547
69	0.2130	9.7829	12.5518	4.6242
70	0.2132	9.1262	11.4485	4.9340
71	0.2134	8.5704	10.1727	5.1508
72	0.2136	8.0746	8.4317	4.9335
73	0.2138	6.9741	6.3262	4.0742
74	0.2140	5.1667	3.7950	2.7174
75	0.2142	2.9990	1.1136	1.3645
76	0.2144	0.8233	1.5750	0.2892
77	0.2146	2.1990	4.2699	0.8416
78	0.2148	4.5164	6.9735	1.9900
79	0.2150	7.2647	9.3737	3.1391
80	0.2152	10.1065	11.9764	4.4902
81	0.2154	12.5721	15.1267	6.2340
82	0.2156	15.2685	18.2582	8.1008
83	0.2158	18.5696	21.1245	9.7398
84	0.2160	21.8040	23.8825	11.0365
85	0.2162	24.4622	26.2855	11.8643
86	0.2164	26.5759	28.4502	12.1433
87	0.2166	28.4689	30.7141	12.1780
88	0.2168	30.6681	32.7571	12.4776
89	0.2170	32.8916	34.4659	13.1768
90	0.2172	34.4525	36.1729	13.9410
91	0.2174	35.7175	37.8065	14.5128
92	0.2176	36.8090	39.0389	14.8792
93	0.2178	37.0847	39.8597	14.9726
94	0.2180	36.8276	40.5261	14.7039
95	0.2182	36.5321	40.8288	14.1175
96	0.2184	35.8513	40.2679	13.3221
97	0.2186	34.3860	39.0546	12.4820
98	0.2188	32.1115	37.5480	11.7966
99	0.2190	29.6035	35.4930	11.2757
100	0.2192	27.4597	32.8565	10.6494
101	0.2194	25.2827	30.2466	9.6892
102	0.2196	22.7544	27.7803	8.4877
103	0.2198	20.3982	24.7862	7.3141
104	0.2200	18.2349	21.4199	6.3932
105	0.2202	15.9019	18.5162	5.7775
106	0.2204	13.6583	15.8027	5.1979
107	0.2206	11.6105	12.8423	4.3458
108	0.2208	9.5753	10.3357	3.4274
109	0.2210	7.6154	8.5134	2.8317
110	0.2212	5.5287	6.4858	2.6075
111	0.2214	3.4397	4.4197	2.7166
112	0.2216	2.1163	3.3545	2.8460
113	0.2218	1.3143	2.6721	2.5456
114	0.2220	0.3680	1.5193	1.8026
115	0.2222	0.6849	0.6197	0.9739
116	0.2224	1.2855	0.2067	0.5450
117	0.2226	1.9575	1.0602	0.8786
118	0.2228	2.4155	2.0731	1.2884
119	0.2230	2.5625	2.6952	1.6267
120	0.2232	2.6751	3.0937	1.7812
121	0.2234	2.8673	3.6743	1.5551
122	0.2236	3.2022	4.7290	1.2166
123	0.2238	3.5754	5.9393	1.2882
124	0.2240	4.0334	6.8485	1.8193
125	0.2242	4.8265	7.7769	2.4821
126	0.2244	5.7628	9.1238	2.9291
127	0.2246	6.7317	10.4395	3.1141
128	0.2248	8.1845	11.4596	3.2397
129	0.2250	10.1489	12.8422	3.6099
130	0.2252	12.1720	14.8072	4.4364
131	0.2254	14.3457	16.8855	5.5958
132	0.2256	16.6931	18.9608	6.6960
133	0.2258	18.7344	21.0321	7.4218
134	0.2260	20.5576	23.0101	7.7694
135	0.2262	22.3382	25.0590	7.9953
136	0.2264	23.7453	27.0100	8.2853
137	0.2266	24.9759	28.3861	8.7023
138	0.2268	26.3976	29.5769	9.2841
139	0.2270	27.6020	31.0570	9.9411
140	0.2272	28.4352	32.0926	10.3968
141	0.2274	29.3996	32.3502	10.3246
142	0.2276	30.2609	32.6417	9.7816
143	0.2278	30.2803	32.9635	9.2902
144	0.2280	29.6181	32.6463	9.1627
145	0.2282	28.8099	31.7903	9.3292
146	0.2284	27.8998	30.6570	9.6346
147	0.2286	26.9369	29.4492	9.7886
148	0.2288	25.9415	28.3872	9.4578
149	0.2290	24.4705	26.9393	8.6847
150	0.2292	22.4109	24.9212	7.8145
151	0.2294	20.1157	22.9732	7.0387
152	0.2296	17.5766	20.8444	6.3221
153	0.2298	14.8403	18.0699	5.5483
154	0.2300	12.1465	14.9654	4.6924
155	0.2302	9.3910	11.6196	3.9047
156	0.2304	6.5668	8.0449	3.1873
157	0.2306	3.9097	4.5224	2.3139
158	0.2308	1.5566	1.2714	1.2147
159	0.2310	0.4828	1.4015	0.1350
160	0.2312	2.3143	3.4110	1.0440
161	0.2314	4.0431	5.2715	1.5851
162	0.2316	5.4175	6.7712	1.6367
163	0.2318	6.4496	7.5011	1.5660
164	0.2320	7.4908	8.2088	1.7168
165	0.2322	8.6551	9.0298	2.2472
166	0.2324	9.6154	9.3309	3.0733
167	0.2326	10.0704	9.7920	3.8334
168	0.2328	10.3412	10.7459	4.2024
169	0.2330	10.7166	11.3749	4.1679
170	0.2332	10.9053	11.9175	4.0633
171	0.2334	11.0132	12.7141	4.1607
172	0.2336	11.3864	13.1093	4.4727
173	0.2338	11.8302	13.2800	4.9253
174	0.2340	12.2176	13.7649	5.3602
175	0.2342	12.3980	14.0842	5.5226
176	0.2344	12.2947	14.2155	5.2832
177	0.2346	12.6116	14.7185	4.8585
178	0.2348	13.3490	15.2468	4.5829
179	0.2350	13.7240	15.5093	4.4127
180	0.2352	14.1439	16.0701	4.2258
181	0.2354	14.9745	17.1113	4.2305
182	0.2356	15.6567	18.0902	4.4004
183	0.2358	16.2252	18.8857	4.4395
184	0.2360	16.8209	20.0215	4.5486
185	0.2362	17.3391	21.4002	5.0603
186	0.2364	18.2143	22.4853	5.6980
187	0.2366	19.5819	23.3582	6.1419
188	0.2368	20.7787	24.3850	6.5296
189	0.2370	21.4488	25.3938	6.8475
190	0.2372	21.9761	25.7429	6.8727
191	0.2374	22.3969	25.4983	6.7287
192	0.2376	22.1801	25.0631	6.6737
193	0.2378	21.5009	24.2992	6.7547
194	0.2380	20.9629	23.5253	6.9300
195	0.2382	20.4606	22.8192	7.0047
196	0.2384	19.6044	21.5528	6.7955
197	0.2386	18.3695	20.0771	6.3360
198	0.2388	17.0742	18.8683	5.7238
199	0.2390	15.8003	17.4244	5.1473
200	0.2392	14.1347	15.5881	4.7013
201	0.2394	12.2013	13.9456	4.2185
202	0.2396	10.4931	12.5125	3.6349
203	0.2398	8.6708	10.5007	3.0953
204	0.2400	6.5451	8.1007	2.7048
205	0.2402	4.5179	6.0061	2.3633
206	0.2404	2.3338	3.7226	1.8389
207	0.2406	0.2232	0.9778	1.1182
208	0.2408	2.1720	1.7787	0.5013
209	0.2410	4.0768	4.2725	0.8103
210	0.2412	6.2959	6.7427	1.6560
211	0.2414	8.2325	9.2662	2.6205
212	0.2416	9.7936	11.5922	3.6479
213	0.2418	11.3899	13.2793	4.6708
214	0.2420	12.7197	14.5808	5.3776
215	0.2422	13.7371	15.8359	5.5161
216	0.2424	14.5479	16.7773	5.2990
217	0.2426	14.9142	17.2882	5.0611
218	0.2428	15.2602	17.7030	4.9001
219	0.2430	15.7541	18.1628	4.8872
220	0.2432	15.8342	18.2437	5.1100
221	0.2434	15.7567	17.9954	5.4464
222	0.2436	15.9001	17.9890	5.7347
223	0.2438	15.9461	18.1128	5.9638
224	0.2440	15.8340	18.2206	5.9671
225	0.2442	15.6893	18.3082	5.4408
226	0.2444	15.5414	18.2424	4.6006
227	0.2446	15.5365	18.2861	4.0832
228	0.2448	15.4722	18.3612	4.1056
229	0.2450	14.9357	18.2637	4.3894
230	0.2452	14.3529	18.1935	4.5435
231	0.2454	14.2400	17.8386	4.4222
232	0.2456	14.1055	17.1644	4.1363
233	0.2458	13.7389	16.7918	3.7866
234	0.2460	13.5335	16.7135	3.5303
235	0.2462	13.4909	16.4711	3.4689
236	0.2464	13.6182	16.1184	3.3801
237	0.2466	13.7634	16.2192	3.2322
238	0.2468	13.5278	16.3549	3.3063
239	0.2470	13.3232	15.6148	3.6046
240	0.2472	13.4307	14.8665	3.8606
241	0.2474	13.2577	14.8288	3.9484
242	0.2476	12.9109	14.5084	4.0528
243	0.2478	12.8234	13.7989	4.3187
244	0.2480	12.6419	13.4273	4.5268
245	0.2482	12.2573	12.9726	4.3846
246	0.2484	11.7350	11.9220	4.0810
247	0.2486	10.7318	10.8103	3.9390
248	0.2488	9.4776	9.9622	3.7996
249	0.2490	8.4430	8.9194	3.4372
250	0.2492	7.2808	7.6236	2.9118
251	0.2494	5.7728	6.2164	2.2561
252	0.2496	4.4155	4.7055	1.5517
253	0.2498	3.3226	3.3930	1.0390
254	0.2500	1.9993	1.9502	0.8268
255	0.2502	0.2351	0.3066	0.5750
256	0.2504	1.6012	1.1483	0.1389
257	0.2506	3.1431	2.5454	0.6531
258	0.2508	4.6878	4.7125	1.2892
259	0.2510	6.4975	6.9693	1.9612
260	0.2512	8.2894	8.8562	2.7031
261	0.2514	9.7873	10.8232	3.3889
262	0.2516	11.2596	13.0479	4.0959
263	0.2518	13.0832	15.0358	4.7932
264	0.2520	14.8352	16.6833	5.2348
265	0.2522	15.9613	18.3346	5.4221
266	0.2524	16.7336	19.8105	5.4368
267	0.2526	17.4523	20.7507	5.3982
268	0.2528	18.0555	21.0712	5.6038
269	0.2530	18.4759	21.2008	6.0655
270	0.2532	18.6323	21.4729	6.3936
271	0.2534	18.7394	21.3927	6.3287
272	0.2536	18.8659	21.2334	5.9244
273	0.2538	18.6249	21.3455	5.3184
274	0.2540	18.1545	20.8020	4.7306
275	0.2542	17.7178	19.8887	4.4653
276	0.2544	17.2070	19.4896	4.5741
277	0.2546	16.5944	18.7862	4.8531
278	0.2548	15.8027	17.4230	4.9773
279	0.2550	14.8720	16.4311	4.6959
280	0.2552	13.8992	15.8741	4.1191
281	0.2554	12.9522	14.9234	3.5063
282	0.2556	12.0238	13.8419	3.0221
283	0.2558	10.8862	13.1609	2.7633
284	0.2560	9.8471	12.4067	2.5519
285	0.2562	9.2130	11.3636	2.1784
286	0.2564	8.4980	10.3137	1.8155
287	0.2566	7.5164	9.3281	1.6141
288	0.2568	6.6284	8.5183	1.5456
289	0.2570	5.9527	7.7787	1.5913
290	0.2572	5.3691	6.9070	1.7318
291	0.2574	4.9570	6.2938	1.8630
292	0.2576	4.7226	6.1389	1.8322
293	0.2578	4.4294	5.7225	1.7466
294	0.2580	4.1530	4.8516	1.7168
295	0.2582	3.7679	4.3280	1.5854
296	0.2584	3.0404	4.1086	1.3483
297	0.2586	2.5255	3.5093	1.1585
298	0.2588	2.2923	2.8083	1.0245
299	0.2590	1.7606	2.2834	0.9229
300	0.2592	1.1552	1.3500	0.8572
301	0.2594	0.5893	0.1714	0.8085
302	0.2596	0.6066	0.9292	0.6013
303	0.2598	1.5541	1.9124	0.0793
304	0.2600	2.3277	3.2458	1.0433
305	0.2602	3.2963	4.3980	1.8260
306	0.2604	4.3059	5.3352	2.0876
307	0.2606	5.1916	6.5090	2.0897
308	0.2608	6.2689	7.9460	2.2206
309	0.2610	7.5998	9.3198	2.4434
310	0.2612	9.0345	10.3722	2.6778
311	0.2614	10.4523	11.5993	3.0241
312	0.2616	11.7636	13.4666	3.4856
313	0.2618	13.0290	15.2487	3.9363
314	0.2620	14.2769	16.4352	4.3030
315	0.2622	15.2592	17.8524	4.6401
316	0.2624	16.1147	19.6817	5.0026
317	0.2626	17.2144	20.6588	5.3990
318	0.2628	18.0375	21.0281	5.7312
319	0.2630	18.4049	22.0057	5.7864
320	0.2632	18.8411	22.7247	5.5567
321	0.2634	18.9286	22.5687	5.2632
322	0.2636	18.5102	22.2013	5.0478
323	0.2638	18.2204	21.5714	4.9269
324	0.2640	17.7901	20.7241	4.8523
325	0.2642	16.9717	19.7715	4.7601
326	0.2644	16.1903	18.4260	4.5490
327	0.2646	15.2855	16.8467	4.0908
328	0.2648	14.1082	15.3653	3.5374
329	0.2650	12.9309	13.8804	3.1773
330	0.2652	11.5986	12.2953	2.9744
331	0.2654	10.0646	11.0617	2.7507
332	0.2656	8.7507	10.1104	2.4812
333	0.2658	7.6064	8.8404	2.2043
334	0.2660	6.2397	7.5358	1.8804
335	0.2662	4.8903	6.3592	1.5087
336	0.2664	3.8098	4.9960	1.2476
337	0.2666	2.6417	3.6543	1.0373
338	0.2668	1.3990	2.3085	0.7207
339	0.2670	0.5109	0.9274	0.4659
340	0.2672	0.7226	0.3422	0.3684
341	0.2674	1.6169	1.2438	0.3157
342	0.2676	2.3971	2.0265	0.3561
343	0.2678	2.8111	2.5598	0.5506
344	0.2680	2.9636	2.9766	0.6064
345	0.2682	3.0997	3.1816	0.7022
346	0.2684	3.2191	3.3835	0.9234
347	0.2686	3.3377	3.9423	1.0397
348	0.2688	3.5193	4.5834	0.9498
349	0.2690	3.6863	5.0011	0.8348
350	0.2692	3.8997	5.4162	0.8346
351	0.2694	4.1830	5.9853	0.8850
352	0.2696	4.5649	6.3723	1.0860
353	0.2698	5.0100	6.5447	1.4567
354	0.2700	5.2691	7.0226	1.7122
355	0.2702	5.5795	7.5810	1.8618
356	0.2704	6.2046	7.9724	2.0204
357	0.2706	6.8283	8.6776	2.1751
358	0.2708	7.5672	9.5840	2.3825
359	0.2710	8.6959	10.5037	2.6551
360	0.2712	9.7485	11.5190	2.9465
361	0.2714	10.6273	12.3920	3.2994
362	0.2716	11.6913	13.1747	3.6753
363	0.2718	12.6224	14.0223	3.8870
364	0.2720	13.2660	14.8750	3.9136
365	0.2722	14.0252	15.7847	3.8638
366	0.2724	14.6960	16.8563	3.9082
367	0.2726	15.0664	17.7934	4.1424
368	0.2728	15.6262	18.2125	4.4120
369	0.2730	16.2350	18.5778	4.5459
370	0.2732	16.3286	19.0324	4.4596
371	0.2734	16.2506	19.0342	4.2533
372	0.2736	16.2975	18.7376	4.1430
373	0.2738	16.1032	18.2359	4.1459
374	0.2740	15.5918	17.3953	4.1778
375	0.2742	14.8938	16.4169	4.0957
376	0.2744	13.9794	15.2091	3.8613
377	0.2746	12.8722	13.8265	3.5654
378	0.2748	11.6043	12.5432	3.1822
379	0.2750	10.1569	11.1655	2.6905
380	0.2752	8.5646	9.4458	2.2096
381	0.2754	6.9922	7.8236	1.8776
382	0.2756	5.5389	6.6311	1.6554
383	0.2758	3.9716	5.1119	1.3969
384	0.2760	2.1878	3.2409	0.9778
385	0.2762	0.6044	1.7801	0.4592
386	0.2764	0.6590	0.2711	0.2347
387	0.2766	1.9881	1.5040	0.4150
388	0.2768	3.3551	2.8711	0.6835
389	0.2770	4.4077	3.9940	1.0512
390	0.2772	5.1791	5.1609	1.4035
391	0.2774	5.8905	5.9528	1.5939
392	0.2776	6.6660	6.5105	1.7525
393	0.2778	7.3569	7.3655	1.9399
394	0.2780	7.6072	8.0805	2.0922
395	0.2782	7.6554	8.3355	2.2247
396	0.2784	7.9591	8.7157	2.3327
397	0.2786	8.1221	9.2256	2.3720
398	0.2788	7.9166	9.4881	2.3470
399	0.2790	7.8284	9.7642	2.3460
400	0.2792	7.9333	10.0819	2.3451
401	0.2794	8.1196	10.2719	2.3996
402	0.2796	8.1727	10.3982	2.5501
403	0.2798	7.9372	10.1892	2.5398
404	0.2800	8.0449	9.9661	2.4169
405	0.2802	8.4030	10.4141	2.3576
406	0.2804	8.3012	10.6789	2.3174
407	0.2806	8.2472	10.3271	2.3713
408	0.2808	8.6010	10.5350	2.5115
409	0.2810	8.7853	11.1275	2.6189
410	0.2812	8.8954	11.1972	2.6883
411	0.2814	9.3340	11.2908	2.6778
412	0.2816	9.7843	11.7965	2.5729
413	0.2818	10.2341	12.1113	2.4959
414	0.2820	10.8412	12.2225	2.5602
415	0.2822	11.2269	12.5973	2.7496
416	0.2824	11.4105	13.0873	2.9718
417	0.2826	11.6861	13.6141	3.1346
418	0.2828	12.0841	14.1678	3.1922
419	0.2830	12.3918	14.3069	3.2156
420	0.2832	12.3162	14.3657	3.2555
421	0.2834	12.1535	14.6290	3.2096
422	0.2836	12.1318	14.1892	3.1107
423	0.2838	11.7615	13.2757	3.0493
424	0.2840	10.9382	12.7939	2.8753
425	0.2842	10.1084	12.0429	2.5782
426	0.2844	9.3632	10.6386	2.4016
427	0.2846	8.4278	9.5108	2.3842
428	0.2848	7.3174	8.6266	2.2749
429	0.2850	6.2223	7.2719	1.9554
430	0.2852	4.9061	5.8526	1.5647
431	0.2854	3.4668	4.5843	1.1747
432	0.2856	2.2660	2.9338	0.8045
433	0.2858	0.9691	1.1262	0.4652
434	0.2860	0.4618	0.4669	0.1674
435	0.2862	1.7311	1.9848	0.1717
436	0.2864	3.1834	3.5803	0.4254
437	0.2866	4.4740	5.1356	0.7328
438	0.2868	5.4399	6.6916	1.0769
439	0.2870	6.5323	7.9433	1.4833
440	0.2872	7.5225	9.0398	1.9356
441	0.2874	8.2225	10.4008	2.3090
442	0.2876	8.9652	11.3420	2.6584
443	0.2878	9.6326	11.7345	3.0402
444	0.2880	10.0780	12.4253	3.2111
445	0.2882	10.4510	12.9196	3.2153
446	0.2884	10.8352	12.5752	3.2710
447	0.2886	11.1874	12.3438	3.3199
448	0.2888	11.2817	12.5630	3.3401
449	0.2890	11.1841	12.4102	3.3008
450	0.2892	11.1195	12.1908	3.1954
451	0.2894	10.9785	12.3962	3.1216
452	0.2896	10.6012	12.4065	3.0842
453	0.2898	10.1242	12.1847	2.9913
454	0.2900	9.8804	12.0716	2.7982
455	0.2902	9.7372	11.9070	2.6112
456	0.2904	9.4306	11.6890	2.4800
457	0.2906	9.1425	11.4627	2.3815
458	0.2908	8.9903	11.0990	2.3863
459	0.2910	8.7502	10.6332	2.4322
460	0.2912	8.3601	10.3571	2.3293
461	0.2914	8.2251	10.0001	2.0611
462	0.2916	8.2694	9.3556	1.8467
463	0.2918	8.0076	9.1411	1.7942
464	0.2920	7.7467	9.0770	1.8050
465	0.2922	7.8251	8.6360	1.8159
466	0.2924	7.8989	8.4874	1.8277
467	0.2926	7.8734	8.6993	1.8551
468	0.2928	7.7974	8.7548	1.8744
469	0.2930	7.5850	8.5070	1.8320
470	0.2932	7.3779	8.3422	1.7584
471	0.2934	7.0128	8.3976	1.7150
472	0.2936	6.4713	8.0361	1.7103
473	0.2938	6.2088	7.3285	1.7444
474	0.2940	5.8825	6.8262	1.7945
475	0.2942	5.1636	6.3627	1.7201
476	0.2944	4.5773	5.5431	1.5027
477	0.2946	3.9934	4.4854	1.2636
478	0.2948	3.0958	3.6938	1.0356
479	0.2950	2.2951	2.9328	0.8385
480	0.2952	1.5767	1.7498	0.6083
481	0.2954	0.5881	0.6643	0.3721
482	0.2956	0.5311	0.3919	0.2499
483	0.2958	1.4875	1.8514	0.2678
484	0.2960	2.5834	3.2404	0.3944
485	0.2962	3.7696	4.5175	0.6310
486	0.2964	4.7368	5.9104	1.0037
487	0.2966	5.7126	7.0627	1.3829
488	0.2968	6.7970	8.1429	1.7443
489	0.2970	7.8281	9.3721	2.1288
490	0.2972	8.8403	10.5330	2.4203
491	0.2974	9.6482	11.5182	2.6626
492	0.2976	10.2499	12.2533	3.0243
493	0.2978	10.9719	12.8293	3.3909
494	0.2980	11.6391	13.2430	3.6503
495	0.2982	11.9928	13.5279	3.7654
496	0.2984	12.2322	13.7799	3.6987
497	0.2986	12.5107	13.8423	3.5807
498	0.2988	12.7051	13.7312	3.5291
499	0.2990	12.6336	13.6063	3.5974
500	0.2992	12.4080	13.5823	3.6383
501	0.2994	12.1896	13.5609	3.5013
502	0.2996	11.7879	13.4069	3.2808
503	0.2998	11.1957	13.2781	2.9670
504	0.3000	10.6861	13.1557	2.6745
505	0.3002	10.2181	12.7418	2.5427
506	0.3004	9.5456	12.1057	2.4178
507	0.3006	8.8186	11.4736	2.2009
508	0.3008	8.3516	10.6875	1.9356
509	0.3010	7.8310	9.7606	1.7470
510	0.3012	7.0323	9.0124	1.6641
511	0.3014	6.2785	8.3064	1.5938
512	0.3016	5.5379	7.3501	1.4650
513	0.3018	4.8560	6.4589	1.1592
514	0.3020	4.3508	5.7239	0.7686
515	0.3022	3.8763	4.8211	0.5412
516	0.3024	3.5427	4.0207	0.4819
517	0.3026	3.2035	3.5267	0.4990
518	0.3028	2.7199	2.9315	0.5672
519	0.3030	2.3488	2.2780	0.5478
520	0.3032	2.0072	1.9386	0.4672
521	0.3034	1.5830	1.7025	0.4777
522	0.3036	1.1772	1.3845	0.5617
523	0.3038	0.8171	1.2536	0.6797
524	0.3040	0.4990	1.1462	0.7704
525	0.3042	0.1429	0.6771	0.7129
526	0.3044	0.2630	0.2506	0.5062
527	0.3046	0.5813	0.1501	0.1969
528	0.3048	0.8459	0.6965	0.0887
529	0.3050	1.1876	1.6233	0.2305
530	0.3052	1.6626	2.3453	0.3151
531	0.3054	2.0581	3.1106	0.4267
532	0.3056	2.5467	3.9572	0.6053
533	0.3058	3.3267	4.7237	0.8179
534	0.3060	3.9974	5.5230	1.1167
535	0.3062	4.5871	6.3462	1.4322
536	0.3064	5.4342	7.2362	1.5914
537	0.3066	6.3206	8.0683	1.6804
538	0.3068	7.1236	8.8233	1.8396
539	0.3070	7.8771	9.6470	2.1048
540	0.3072	8.5640	10.3308	2.4390
541	0.3074	9.4501	10.9773	2.7190
542	0.3076	10.3479	11.8478	2.8810
543	0.3078	10.9050	12.7081	2.9416
544	0.3080	11.3599	13.3149	3.0023
545	0.3082	11.6607	13.7807	3.1537
546	0.3084	11.6599	14.1391	3.3700
547	0.3086	11.8164	14.2145	3.6165
548	0.3088	12.2875	14.0573	3.7799
549	0.3090	12.4902	14.0020	3.7230
550	0.3092	12.2863	14.0112	3.5121
551	0.3094	12.1469	13.7474	3.2737
552	0.3096	11.8481	13.3482	3.0152
553	0.3098	11.1801	12.8769	2.6795
554	0.3100	10.5660	12.0981	2.2825
555	0.3102	9.8670	11.2942	1.9803
556	0.3104	8.9669	10.6290	1.8492
557	0.3106	8.0739	9.5522	1.8163
558	0.3108	7.0354	8.1256	1.8247
559	0.3110	5.9594	7.1033	1.7448
560	0.3112	5.0605	6.2344	1.3594
561	0.3114	4.1523	4.9715	0.7571
562	0.3116	3.2482	3.8935	0.3443
563	0.3118	2.4640	3.1778	0.2898
564	0.3120	1.5371	2.2551	0.4544
565	0.3122	0.6190	1.2133	0.5713
566	0.3124	0.2427	0.2690	0.3799
567	0.3126	0.8143	0.8278	0.0417
568	0.3128	1.5276	1.8641	0.3515
569	0.3130	2.0776	2.6564	0.6057
570	0.3132	2.5363	3.2469	0.7501
571	0.3134	2.9105	3.7850	0.7511
572	0.3136	3.3297	4.1448	0.7235
573	0.3138	3.7002	4.2199	0.7079
574	0.3140	3.7845	4.3938	0.6708
575	0.3142	3.8650	4.7111	0.6688
576	0.3144	4.2457	4.7189	0.7782
577	0.3146	4.4448	4.6664	0.9733
578	0.3148	4.2511	4.8968	1.1007
579	0.3150	4.3051	5.2210	1.0963
580	0.3152	4.5097	5.3926	1.0897
581	0.3154	4.5012	5.3985	1.1266
582	0.3156	4.5786	5.5111	1.1658
583	0.3158	4.7491	5.8040	1.3224
584	0.3160	4.9267	6.1739	1.5873
585	0.3162	5.2486	6.4658	1.7770
586	0.3164	5.6711	6.8229	1.9213
587	0.3166	6.2571	7.5870	2.0216
588	0.3168	7.0746	8.3935	2.0650
589	0.3170	7.7797	9.0676	2.1232
590	0.3172	8.3850	9.8183	2.1877
591	0.3174	9.1680	10.4943	2.2905
592	0.3176	9.7068	11.0217	2.3852
593	0.3178	9.8720	11.4120	2.4693
594	0.3180	10.0556	11.7148	2.6160
595	0.3182	10.1898	12.0115	2.6923
596	0.3184	10.1437	12.2803	2.6930
597	0.3186	10.1268	12.3364	2.7225
598	0.3188	10.2463	12.2554	2.7775
599	0.3190	10.2416	12.3587	2.8271
600	0.3192	10.1204	12.3677	2.7237
601	0.3194	10.0447	12.0591	2.4890
602	0.3196	9.8609	11.6088	2.2399
603	0.3198	9.5249	10.9134	1.9890
604	0.3200	8.9651	10.0346	1.9107

## Sheet: HGon_lowdens_top_stress
0	0	0
1	0.0500000007	16.5154744402985
2	0.100000001	32.7866100866337
3	0.150000006	48.8167466748769
4	0.200000003	64.6095557598039
5	0.200200006	63.4074231707317
6	0.200399995	58.7835311893204
7	0.200599998	50.6515134661836
8	0.200800002	42.9974564903846
9	0.201000005	36.0631486244019
10	0.201199993	28.1744048809524
11	0.201399997	22.1465752369668
12	0.2016	17.8245733490566
13	0.201800004	13.1324557511737
14	0.202000007	10.5330710280374
15	0.202199996	10.5062906395349
16	0.202399999	9.71272916666667
17	0.202600002	6.16471284562212
18	0.202800006	1.24162340022936
19	0.202999994	3.89228454908676
20	0.203199998	4.99895919318182
21	0.203400001	3.29222749434389
22	0.203600004	3.37189811936937
23	0.203799993	4.98546399103139
24	0.203999996	7.82663376116071
25	0.2042	10.0644281111111
26	0.204400003	11.1191146017699
27	0.204600006	10.8786143722467
28	0.204799995	9.5070610745614
29	0.204999998	8.90104219432314
30	0.205200002	8.10187016304348
31	0.205400005	5.06564549242424
32	0.205599993	3.2273880387931
33	0.205799997	3.03891620708154
34	0.206	2.31893144230769
35	0.206200004	2.55475145744681
36	0.206400007	2.91989693326271
37	0.206599995	3.69638556434599
38	0.206799999	5.07874348739496
39	0.207000002	5.35410868200837
40	0.207200006	5.12263675520833
41	0.207399994	7.09565643153527
42	0.207599998	8.14666828512397
43	0.207800001	7.18290715020576
44	0.208000004	7.89710389344262
45	0.208199993	9.63766428571428
46	0.208399996	10.8358801829268
47	0.2086	11.5990513157895
48	0.208800003	11.5975929939516
49	0.209000006	15.7940531124498
50	0.209199995	21.72584535
51	0.209399998	24.5268202191235
52	0.209600002	28.9353075396825
53	0.209800005	33.5147427865613
54	0.209999993	37.3151246062992
55	0.210199997	41.7280458823529
56	0.2104	44.98281328125
57	0.210600004	46.2177885214008
58	0.210800007	43.3795100775194
59	0.210999995	37.2263050675676
60	0.211199999	31.7845014423077
61	0.211400002	28.4510243295019
62	0.211600006	22.7805822041985
63	0.211799994	16.7202042775665
64	0.211999997	12.4282800662879
65	0.212200001	6.49315547169811
66	0.212400004	1.96882544642857
67	0.212599993	1.27100632022472
68	0.212799996	3.61829729011194
69	0.213	5.67506947026022
70	0.213200003	8.73198333333333
71	0.213400006	11.9838186808118
72	0.213599995	12.4592114889706
73	0.213799998	12.059744459707
74	0.214000002	11.2496614507299
75	0.214200005	12.5791220454545
76	0.214399993	14.7877206068841
77	0.214599997	16.4194881768953
78	0.2148	17.9084256294964
79	0.215000004	18.0246940860215
80	0.215200007	18.8165426339286
81	0.215399995	18.3388448843416
82	0.215599999	17.7677607712766
83	0.215800002	17.109013295053
84	0.216000006	15.4086754401408
85	0.216199994	13.5632531578947
86	0.216399997	10.3290331293706
87	0.216600001	8.69922273519164
88	0.216800004	8.70951432291667
89	0.216999993	8.61654147923875
90	0.217199996	8.20859711206897
91	0.217399999	7.48941662371134
92	0.217600003	7.07541917808219
93	0.217800006	5.83598558020478
94	0.217999995	5.8260693877551
95	0.218199998	6.77832508474576
96	0.218400002	7.1319527027027
97	0.218600005	7.84955042087542
98	0.218799993	9.05955398489933
99	0.218999997	11.4469440635452
100	0.2192	13.0996481666667
101	0.219400004	13.320800872093
102	0.219600007	14.0088536009934
103	0.219799995	15.7698105610561
104	0.219999999	19.13949375
105	0.220200002	22.1108890163934
106	0.220400006	23.897647875817
107	0.220599994	25.8930125407166
108	0.220799997	27.3151769074675
109	0.221000001	28.4407223705502
110	0.221200004	28.3866451612903
111	0.221399993	26.199230426045
112	0.221599996	22.917146875
113	0.221799999	20.4170428115016
114	0.222000003	17.6467622213376
115	0.222200006	12.6884082142857
116	0.222399995	6.94057761075949
117	0.222599998	1.24513632886435
118	0.222800002	3.99350259433962
119	0.223000005	7.96580239028213
120	0.223199993	11.2134888671875
121	0.223399997	14.2345057242991
122	0.2236	17.5602110248447
123	0.223800004	19.8349701625387
124	0.224000007	20.9944807484568
125	0.224199995	21.0758209230769
126	0.224399999	20.1354363113497
127	0.224600002	19.5550685397554
128	0.224800006	20.3940214176829
129	0.224999994	19.8624126899696
130	0.225199997	18.7882365530303
131	0.225400001	18.7319499244713
132	0.225600004	18.5048824171687
133	0.225799993	18.8966527777778
134	0.225999996	18.377586751497
135	0.226199999	17.9799862686567
136	0.226400003	18.3717409598214
137	0.226600006	17.0655278931751
138	0.226799995	15.5835927514793
139	0.226999998	14.6015555309735
140	0.227200001	13.4501302941176
141	0.227400005	11.1513543255132
142	0.227599993	8.14856911549708
143	0.227799997	5.79137427113703
144	0.228	3.31620040334302
145	0.228200004	1.53684978985507
146	0.228400007	1.19549940390173
147	0.228599995	1.12181352305476
148	0.228799999	2.00944950431034
149	0.229000002	3.12677563753582
150	0.229200006	3.04242849285714
151	0.229399994	4.74589027777778
152	0.229599997	6.29341061789773
153	0.229800001	7.15714472379603
154	0.230000004	9.06307281073446
155	0.230199993	9.37324176056338
156	0.230399996	9.43245779494382
157	0.230599999	10.9979658963585
158	0.230800003	12.1406682960894
159	0.231000006	14.7310644846797
160	0.231199995	16.1583092361111
161	0.231399998	15.5638050207756
162	0.231600001	16.0013535911602
163	0.231800005	14.5818221763085
164	0.231999993	12.6453808379121
165	0.232199997	10.7517719178082
166	0.2324	8.02061205601093
167	0.232600003	4.71536730245232
168	0.232800007	0.81580917798913
169	0.232999995	3.66376991869919
170	0.233199999	7.5879335472973
171	0.233400002	10.6808766509434
172	0.233600006	15.1115540658602
173	0.233799994	18.590901541555
174	0.233999997	20.998666644385
175	0.234200001	23.1503041666667
176	0.234400004	23.637231349734
177	0.234599993	23.6170639588859
178	0.234799996	22.2668244047619
179	0.234999999	21.2034008905013
180	0.235200003	21.0771259539474
181	0.235400006	20.5075033792651
182	0.235599995	20.822532526178
183	0.235799998	19.8773292101828
184	0.236000001	18.8626622070312
185	0.236200005	18.1802291233766
186	0.236399993	17.2885847797927
187	0.236599997	17.3745340116279
188	0.2368	17.0546855992268
189	0.237000003	15.6982527313625
190	0.237200007	13.1770782051282
191	0.237399995	11.6013626918159
192	0.237599999	9.99673654336735
193	0.237800002	7.99653489185751
194	0.238000005	6.50369638324873
195	0.238199994	3.53099936708861
196	0.238399997	1.15734067866162
197	0.238600001	0.90139233627204
198	0.238800004	2.09370480213568
199	0.238999993	2.41468753446115
200	0.239199996	3.12378376875
201	0.239399999	3.22060514339152
202	0.239600003	2.44728368159204
203	0.239800006	2.16726392990074
204	0.239999995	1.03278163056931
205	0.240199998	0.692111401234568
206	0.240400001	1.01675584975369
207	0.240600005	1.03256047911548
208	0.240799993	1.49481451286765
209	0.240999997	1.77272287286064
210	0.2412	2.69006141768293
211	0.241400003	4.15769054136253
212	0.241600007	5.41439969660194
213	0.241799995	6.51415729418886
214	0.241999999	6.61182980072464
215	0.242200002	5.53763629518072
216	0.242400005	4.91197406850962
217	0.242599994	4.60790959232614
218	0.242799997	2.80765112440191
219	0.243000001	0.441105525059666
220	0.243200004	2.39263630952381
221	0.243399993	6.14325902612827
222	0.243599996	9.90290891587678
223	0.243799999	13.3284733451537
224	0.244000003	15.7538011497641
225	0.244200006	17.7106980588235
226	0.244399995	20.2662127640845
227	0.244599998	22.0340889637002
228	0.244800001	23.0343698306075
229	0.245000005	23.0146599358974
230	0.245199993	21.9690101162791
231	0.245399997	20.8471568155452
232	0.2456	19.3592883969907
233	0.245800003	18.1982027136259
234	0.246000007	17.7426667914747
235	0.246199995	16.2116423563218
236	0.246399999	14.5484143348624
237	0.246600002	14.3752447368421
238	0.246800005	13.9917042808219
239	0.246999994	13.1176185933941
240	0.247199997	12.4963435227273
241	0.247400001	11.2233302437642
242	0.247600004	10.4246107183258
243	0.247799993	9.17769661399549
244	0.247999996	6.80181143018018
245	0.248199999	5.13493665730337
246	0.248400003	2.74716711883408
247	0.248600006	0.309531319910514
248	0.248799995	2.78542962332589
249	0.248999998	5.52278530066815
250	0.249200001	6.91703425
251	0.249400005	7.77009850332594
252	0.249599993	8.64369256084071
253	0.249799997	8.59101401766004
254	0.25	9.28365922356828
255	0.250200003	10.2669893956044
256	0.250400007	9.60148950109649
257	0.25060001	8.33876337527352
258	0.250800014	7.13538239628821
259	0.250999987	5.73945511982571
260	0.251199991	5.02850024456522
261	0.251399994	3.98526171366594
262	0.251599997	1.97190962391775
263	0.251800001	0.879600804535637
264	0.252000004	0.428474283405172
265	0.252200007	0.326970059139785
266	0.252400011	0.430264219420601
267	0.252600014	0.527024333511777
268	0.252799988	0.361069941239316
269	0.252999991	1.12466606343284
270	0.253199995	2.24912572340425
271	0.253399998	3.39692768046709
272	0.253600001	4.97220431673729
273	0.253800005	6.36886189217759
274	0.254000008	7.74358293776371
275	0.254200011	9.89759344736842
276	0.254400015	12.1543808035714
277	0.254599988	14.2272693396226
278	0.254799992	16.2505305439331
279	0.254999995	17.4608250521921
280	0.255199999	18.6653117447917
281	0.255400002	19.638925987526
282	0.255600005	19.5501889522822
283	0.255800009	18.8183794254658
284	0.256000012	17.4569590909091
285	0.256199986	16.1781576546392
286	0.256399989	15.1146017489712
287	0.256599993	13.5070871406571
288	0.256799996	11.9032
289	0.256999999	10.3674880879346
290	0.257200003	8.54144681122449
291	0.257400006	8.03464493380855
292	0.257600009	6.99239146341463
293	0.257800013	5.46738585192698
294	0.257999986	4.23499640688259
295	0.25819999	2.28399700505051
296	0.258399993	1.15312635836694
297	0.258599997	0.216534904678068
298	0.2588	2.15978220381526
299	0.259000003	3.91715465931864
300	0.259200007	5.95033455
301	0.25940001	8.11565232035928
302	0.259600013	9.32173329183267
303	0.259799987	10.4649678429423
304	0.25999999	11.6942439732143
305	0.260199994	13.1735169059406
306	0.260399997	14.8771101284585
307	0.260600001	15.1675466962525
308	0.260800004	15.3609749015748
309	0.261000007	14.4829647102161
310	0.261200011	12.8475544607843
311	0.261400014	11.6035606898239
312	0.261599988	9.59567912597656
313	0.261799991	8.20862434210526
314	0.261999995	6.16204321498054
315	0.262199998	3.31084798543689
316	0.262400001	1.74492620639535
317	0.262600005	1.74733886847195
318	0.262800008	1.90153085183398
319	0.263000011	1.77346121146435
320	0.263200015	1.83005378846154
321	0.263399988	1.74048560220729
322	0.263599992	1.71432275862069
323	0.263799995	2.14457420650096
324	0.263999999	3.28048859732824
325	0.264200002	4.71951211904762
326	0.264400005	5.81210919676806
327	0.264600009	7.08005640417457
328	0.264800012	9.24530082859849
329	0.264999986	10.7462491729679
330	0.265199989	12.1484423584906
331	0.265399992	13.3594182438795
332	0.265599996	13.8189953947368
333	0.265799999	13.35417619606
334	0.266000003	12.5967643726592
335	0.266200006	13.0124725
336	0.266400009	12.3041565764925
337	0.266600013	11.0774848230912
338	0.266799986	9.89732867100372
339	0.26699999	8.43918610853432
340	0.267199993	7.42337261574074
341	0.267399997	5.77294230591497
342	0.2676	4.31066201568266
343	0.267800003	3.01690478821363
344	0.268000007	2.02255038602941
345	0.26820001	0.74746597706422
346	0.268400013	1.01190674450549
347	0.268599987	2.15901578839122
348	0.26879999	3.53393937043796
349	0.268999994	4.20436181693989
350	0.269199997	5.34061215909091
351	0.269400001	7.22864882032668
352	0.269600004	9.25307687952899
353	0.269800007	11.9734534810127
354	0.270000011	13.7172081001805
355	0.270200014	14.5110293468469
356	0.270399988	15.4343320368705
357	0.270599991	16.1739311714542
358	0.270799994	16.7878708109319
359	0.270999998	17.2411998881932
360	0.271200001	16.6033080580357
361	0.271400005	15.3046708333333
362	0.271600008	14.3052352313167
363	0.271800011	12.7492806394316
364	0.272000015	11.0508025930851
365	0.272199988	9.50106646017699
366	0.272399992	7.54545686837456
367	0.272599995	6.14806247795414
368	0.272799999	4.50386212588028
369	0.273000002	2.90173512741652
370	0.273200005	2.20598421052632
371	0.273400009	1.45150483581436
372	0.273600012	0.796926656468531
373	0.273799986	0.36560802574171
374	0.273999989	0.406071803135889
375	0.274199992	0.336815636956522
376	0.274399996	0.214366100043403
377	0.274599999	1.36784560875217
378	0.274800003	2.23573310986159
379	0.275000006	2.94503523316062
380	0.275200009	3.72442459051724
381	0.275400013	5.07705634681583
382	0.275599986	6.82510214776632
383	0.27579999	7.85637229845626
384	0.275999993	8.4656754494863
385	0.276199996	8.31679726495726
386	0.2764	8.19331712883959
387	0.276600003	7.91095347103918
388	0.276800007	7.17355848214286
389	0.27700001	6.78022041595925
390	0.277200013	5.86968154661017
391	0.277399987	4.08338692893401
392	0.27759999	2.13470350506757
393	0.277799994	0.840126060286678
394	0.277999997	0.740042239057239
395	0.278200001	1.91487404411765
396	0.278400004	3.18588666107383
397	0.278600007	3.64357183835846
398	0.278800011	3.67690367892977
399	0.279000014	4.71139192404007
400	0.279199988	5.8344435625
401	0.279399991	7.07108962146423
402	0.279599994	8.42300838870432
403	0.279799998	9.80978343698176
404	0.280000001	11.4236920115894
405	0.280200005	12.9736356404959
406	0.280400008	13.85440919967
407	0.280600011	14.7238044892916
408	0.280800015	15.2108089021382
409	0.280999988	15.1158162151067
410	0.281199992	15.9060712704918
411	0.281399995	16.4215256546645
412	0.281599998	15.998106372549
413	0.281800002	15.4527738784666
414	0.282000005	14.297861237785
415	0.282200009	13.2422206910569
416	0.282400012	11.7503822646104
417	0.282599986	9.58960563209076
418	0.282799989	7.53451937702265
419	0.282999992	5.11802071890145
420	0.283199996	2.68460627016129
421	0.283399999	0.777167975040258
422	0.283600003	0.487928892684887
423	0.283800006	1.55651980738363
424	0.284000009	2.51673695913461
425	0.284200013	3.13998622
426	0.284399986	3.72585778753994
427	0.28459999	3.55744627192982
428	0.284799993	3.67636474920382
429	0.284999996	3.21440210651828
430	0.2852	2.06218238095238
431	0.285400003	1.51124705229794
432	0.285600007	0.407303152689873
433	0.28580001	1.19917859794629
434	0.286000013	2.27935268138801
435	0.286199987	2.62887777559055
436	0.28639999	2.37714793632075
437	0.286599994	2.12234342621664
438	0.286799997	2.41922172805643
439	0.287	2.24752902973396
440	0.287200004	1.77786126757813
441	0.287400007	1.54889503900156
442	0.287600011	0.629489945482866
443	0.287800014	0.56174791407465
444	0.287999988	1.51179295807453
445	0.288199991	2.7359269379845
446	0.288399994	3.33171547987616
447	0.288599998	3.56792040185471
448	0.288800001	4.25295771604938
449	0.289000005	4.46653072033898
450	0.289200008	5.67263492307692
451	0.289400011	6.94861171274962
452	0.289600015	7.43659800613497
453	0.289799988	8.3033961906585
454	0.289999992	9.29355183486238
455	0.290199995	10.5338890076336
456	0.290399998	12.064675
457	0.290600002	12.8754132420091
458	0.290800005	13.3324249240122
459	0.291000009	13.69615823217
460	0.291200012	13.4906971022727
461	0.291399986	13.7488427193646
462	0.291599989	13.6757530777946
463	0.291799992	13.1099911010558
464	0.291999996	12.8671720820783
465	0.292199999	12.3515666917293
466	0.292400002	11.6626307057057
467	0.292600006	10.816131577961
468	0.292800009	9.53253729416168
469	0.293000013	7.84960278400598
470	0.293199986	5.54853908582089
471	0.29339999	3.1239055514158
472	0.293599993	1.12260727306548
473	0.293799996	0.433511223997028
474	0.294	2.1577737388724
475	0.294200003	3.82008659259259
476	0.294400007	5.0680743158284
477	0.29460001	6.76173895864106
478	0.294800013	8.07345370575221
479	0.294999987	8.22104199189985
480	0.29519999	7.65287595588235
481	0.295399994	6.63393990455213
482	0.295599997	5.94217686950147
483	0.2958	5.45035309297218
484	0.296000004	4.54161737938597
485	0.296200007	3.92218576642336
486	0.296400011	3.07511517857143
487	0.296600014	1.9662095705968
488	0.296799988	1.66638888626453
489	0.296999991	1.42350485849057
490	0.297199994	1.78336250543478
491	0.297399998	1.939426447178
492	0.297600001	1.2837024783237
493	0.297800004	1.28688449314574
494	0.298000008	1.52335936419308
495	0.298200011	2.1231006294964
496	0.298400015	2.91881341594828
497	0.298599988	4.01217968077475
498	0.298799992	5.01431024355301
499	0.298999995	5.17365178826896
500	0.299199998	5.78591551785714
501	0.299400002	6.19653152639087
502	0.299600005	6.26265017806268
503	0.299800009	6.08649667496444
504	0.300000012	6.33445923295454
505	0.300199986	6.73195317375886
506	0.300399989	7.15823551699717
507	0.300599992	7.82763334512023
508	0.300799996	8.76005086511299
509	0.300999999	9.50018206981664
510	0.301200002	9.88645822183099
511	0.301400006	10.0711629395218
512	0.301600009	10.1839478054775
513	0.301800013	10.3915296107994
514	0.301999986	10.5300944677871
515	0.30219999	10.6867343356643
516	0.302399993	10.4154901187151
517	0.302599996	10.4935072873082
518	0.3028	9.457581545961
519	0.303000003	7.6492379867872
520	0.303200006	6.01757434027778
521	0.30340001	4.27256477115118
522	0.303600013	2.52448258310249
523	0.303799987	0.274384253112033
524	0.30399999	2.16234718577348
525	0.304199994	4.10224948275862
526	0.304399997	5.68997038567493
527	0.3046	6.67231872420908
528	0.304800004	7.84862172046703
529	0.305000007	8.89778530521262
530	0.305200011	9.63532695205479
531	0.305400014	10.1330218365253
532	0.305599988	9.9276975239071
533	0.305799991	10.0473986869031
534	0.305999994	10.0079414339237
535	0.306199998	9.46106619047619
536	0.306400001	8.98790748980978
537	0.306600004	8.15810795454545
538	0.306800008	7.1529883299458
539	0.307000011	6.09675730717185
540	0.307200015	5.18715381756757
541	0.307399988	4.4688020074224
542	0.307599992	3.93430306603774
543	0.307799995	3.60601971736205
544	0.307999998	3.00219655577957
545	0.308200002	2.6747297147651
546	0.308400005	2.34959431970509
547	0.308600008	2.24278776773762
548	0.308800012	2.88806178141711
549	0.308999985	3.42456074766355
550	0.309199989	4.0410293
551	0.309399992	4.12277629826898
552	0.309599996	4.07425234375
553	0.309799999	4.35116630146082
554	0.310000002	4.90128993700265
555	0.310200006	5.27667620860927
556	0.310400009	5.16157113095238
557	0.310600013	5.09196984808454
558	0.310799986	5.06841978891821
559	0.31099999	5.04696447628459
560	0.311199993	5.28854633223684
561	0.311399996	5.41073827201051
562	0.3116	5.07378766404199
563	0.311800003	5.51871828309305
564	0.312000006	6.21949564790576
565	0.31220001	6.5540089379085
566	0.312400013	7.2986027578329
567	0.312599987	7.76099163950456
568	0.31279999	7.24488248697917
569	0.312999994	6.57383517555267
570	0.313199997	5.78172733766234
571	0.3134	4.89418114461738
572	0.313600004	3.5748352007772
573	0.313800007	1.49851690491591
574	0.31400001	0.600599735142119
575	0.314200014	2.57326433870968
576	0.314399987	4.79851617268041
577	0.314599991	6.36411235521236
578	0.314799994	7.64754559768638
579	0.314999998	8.78579993581515
580	0.315200001	9.98324980769231
581	0.315400004	11.2083156690141
582	0.315600008	11.8976797953964
583	0.315800011	12.5462908365262
584	0.316000015	12.3786293686225
585	0.316199988	12.0533912738854
586	0.316399992	11.3618319338422
587	0.316599995	10.6560466010165
588	0.316799998	10.1824145621827
589	0.317000002	9.52162035804816
590	0.317200005	8.65212210443038
591	0.317400008	7.59957201327434
592	0.317600012	6.78104764835859
593	0.317799985	5.55344036885246
594	0.317999989	4.60852303211587
595	0.318199992	3.39410199685535
596	0.318399996	2.31110091080402
597	0.318599999	1.47773630175659
598	0.318800002	0.668033621553885
599	0.319000006	0.781991827284105
600	0.319200009	1.1803531640625
601	0.319400012	1.4847180664794
602	0.319599986	1.85183054862843
603	0.319799989	2.10719136052304
604	0.319999993	2.37157125310945

## Sheet: HGon_stressOpt_bottom_stress
0	0.0000	0.0000	0.0000	0.0000
1	0.0500	1.0676	3.2747	3.6923
2	0.1000	2.1235	6.5141	7.3484
3	0.1500	3.1680	9.7187	10.9690
4	0.2000	4.2010	12.8890	14.5543
5	0.2001	4.1806	12.8261	14.4896
6	0.2001	4.1603	12.7638	14.4254
7	0.2002	4.1402	12.7014	14.3609
8	0.2002	4.1204	12.6351	14.2913
9	0.2003	4.1014	12.5506	14.1977
10	0.2004	4.0852	12.4115	14.0296
11	0.2004	4.0785	12.1619	13.7026
12	0.2005	4.0979	11.7752	13.1619
13	0.2005	4.1746	11.3401	12.5190
14	0.2006	4.3533	11.0807	12.1209
15	0.2007	4.6805	11.2122	12.3478
16	0.2007	5.1862	11.7538	13.2270
17	0.2008	5.8686	12.5753	14.3635
18	0.2008	6.6903	13.6385	15.4024
19	0.2009	7.5887	14.9989	16.3599
20	0.2010	8.5132	16.4802	17.2667
21	0.2010	9.4733	17.6133	17.8442
22	0.2011	10.5363	18.1164	17.9885
23	0.2011	11.7334	18.1758	18.1254
24	0.2012	12.9474	17.9988	18.4953
25	0.2013	13.8910	17.4115	18.6645
26	0.2013	14.1835	16.1412	18.1962
27	0.2014	13.4741	14.0191	16.9328
28	0.2014	11.5960	10.7066	14.4659
29	0.2015	8.6871	5.9336	10.4490
30	0.2016	5.1366	1.8678	5.3091
31	0.2016	1.3906	6.6071	2.4134
32	0.2017	2.1925	11.2357	7.8565
33	0.2017	5.3120	14.4282	13.7291
34	0.2018	7.8845	16.4991	18.1387
35	0.2019	10.0863	17.8908	20.1472
36	0.2019	12.1228	18.7343	20.0476
37	0.2020	13.8725	18.9313	19.4038
38	0.2020	14.9868	18.6349	19.7798
39	0.2021	15.2915	18.5250	21.1704
40	0.2022	14.9850	19.3430	22.4131
41	0.2022	14.5069	20.9304	22.9095
42	0.2023	14.1919	22.1896	23.0760
43	0.2023	14.0283	22.4287	23.6107
44	0.2024	13.8227	22.0149	24.3330
45	0.2025	13.5172	21.4081	24.0781
46	0.2025	13.1939	20.6310	22.4879
47	0.2026	12.8382	19.7883	20.9653
48	0.2026	12.4269	19.0669	20.9165
49	0.2027	12.1346	18.3395	21.9015
50	0.2028	11.9254	17.5770	22.6301
51	0.2028	11.2449	17.1591	23.1037
52	0.2029	9.7241	17.2697	24.0393
53	0.2029	7.7144	17.5248	24.8263
54	0.2030	5.6894	17.2279	23.9822
55	0.2031	3.7746	15.8307	20.6998
56	0.2031	2.3767	13.4082	15.6548
57	0.2032	2.2085	10.3709	10.7923
58	0.2032	2.4775	6.8948	7.3707
59	0.2033	2.7389	3.2003	4.9672
60	0.2034	2.9203	1.0907	3.0258
61	0.2034	2.8183	3.4385	2.2839
62	0.2035	2.6286	4.4675	2.8108
63	0.2035	2.3828	4.0830	3.3710
64	0.2036	1.9556	3.1498	3.3051
65	0.2037	1.6600	2.2480	2.7980
66	0.2037	1.6264	2.0308	2.1624
67	0.2038	1.6744	1.8210	1.7929
68	0.2038	1.8293	1.1812	2.2254
69	0.2039	1.9995	0.6973	3.1093
70	0.2040	2.0014	0.4842	4.1869
71	0.2040	1.9453	0.7805	4.9138
72	0.2041	2.0327	0.9262	4.7685
73	0.2041	2.0404	1.2676	4.1247
74	0.2042	1.7643	2.5326	3.1333
75	0.2043	1.6372	4.1300	1.9066
76	0.2043	1.8916	5.1987	1.1978
77	0.2044	2.2681	5.6158	0.9149
78	0.2044	2.5211	5.7015	0.9478
79	0.2045	2.4431	4.7531	1.2799
80	0.2046	2.1562	2.3833	1.6772
81	0.2046	1.8155	1.6224	2.0382
82	0.2047	1.6055	4.2799	3.4491
83	0.2047	1.4674	6.4125	6.2738
84	0.2048	1.3237	8.0052	8.8598
85	0.2049	1.5428	9.0251	11.0619
86	0.2049	2.2583	9.3695	12.5171
87	0.2050	3.2918	9.5996	12.7790
88	0.2050	4.0981	10.0086	13.4020
89	0.2051	4.5204	10.4759	14.8392
90	0.2052	4.9294	10.8051	15.7568
91	0.2052	5.5278	10.9177	16.3217
92	0.2053	6.1473	11.0120	17.3765
93	0.2053	6.5871	11.2174	18.4627
94	0.2054	7.0402	12.1666	19.0313
95	0.2055	7.8991	14.0081	19.6421
96	0.2055	9.1406	15.8974	20.6084
97	0.2056	10.4538	17.6309	21.4330
98	0.2056	11.7755	18.6456	22.1479
99	0.2057	13.1465	18.6120	22.9070
100	0.2058	14.3115	18.8556	22.9509
101	0.2058	15.0847	20.0659	22.3186
102	0.2059	15.5578	21.2606	22.6277
103	0.2059	15.6300	21.0650	24.0293
104	0.2060	15.1332	19.5012	24.8442
105	0.2061	14.1246	17.5191	24.5995
106	0.2061	12.5175	15.2169	23.3792
107	0.2062	10.1684	12.9649	20.6441
108	0.2062	7.3062	11.0879	16.1086
109	0.2063	4.5319	8.4088	10.3958
110	0.2064	2.7736	4.6850	5.3256
111	0.2064	2.9796	1.3576	1.8721
112	0.2065	4.3420	1.1109	3.5530
113	0.2065	5.5695	2.6993	7.3002
114	0.2066	6.3395	3.8308	9.6816
115	0.2067	6.8430	5.0933	10.3432
116	0.2067	7.1267	6.3835	9.3853
117	0.2068	7.1295	7.5498	7.7440
118	0.2068	6.9552	8.5731	6.8757
119	0.2069	6.8147	9.0733	7.0364
120	0.2070	6.5996	8.5534	8.2957
121	0.2070	6.2099	7.1093	9.9575
122	0.2071	5.6812	6.1448	10.2464
123	0.2071	4.9494	6.2572	9.5666
124	0.2072	4.3504	7.2035	9.1747
125	0.2073	4.3585	8.7413	9.2816
126	0.2073	4.7362	9.4685	9.7559
127	0.2074	5.0127	8.8901	9.7487
128	0.2074	4.9027	7.4312	9.4747
129	0.2075	4.3531	5.7003	10.1148
130	0.2076	3.6250	4.8597	11.5179
131	0.2076	3.0413	5.4000	12.7566
132	0.2077	2.5476	6.7222	12.8810
133	0.2077	1.9184	7.6224	12.1139
134	0.2078	1.3876	7.7037	11.5342
135	0.2079	1.2788	7.5806	11.1697
136	0.2079	1.3969	7.5130	10.4243
137	0.2080	1.3959	7.5949	8.8567
138	0.2080	1.4948	7.4457	6.4849
139	0.2081	1.8742	6.1631	4.5223
140	0.2082	2.3215	4.6173	4.1138
141	0.2082	2.6280	4.2135	4.9693
142	0.2083	2.8074	4.4334	6.8918
143	0.2083	3.0135	5.1357	8.9891
144	0.2084	2.9087	6.4962	10.2175
145	0.2085	2.6477	7.6627	11.4225
146	0.2085	2.7722	8.0511	12.6244
147	0.2086	3.2840	7.7618	12.6244
148	0.2086	3.8998	7.8306	11.6306
149	0.2087	4.5589	8.8435	10.5872
150	0.2088	5.3092	10.1584	10.2214
151	0.2088	5.9212	11.3763	10.3286
152	0.2089	6.2743	12.6039	10.5453
153	0.2089	6.6226	13.9382	11.3251
154	0.2090	7.0557	14.8958	12.2693
155	0.2091	7.4653	15.2844	13.1663
156	0.2091	7.7842	15.0360	14.1088
157	0.2092	8.0123	14.1477	14.4262
158	0.2092	8.2084	12.9318	13.4666
159	0.2093	8.2672	11.3847	11.2353
160	0.2094	7.9665	9.1088	8.9230
161	0.2094	7.1156	5.8087	7.4425
162	0.2095	5.6093	2.7557	6.0747
163	0.2095	3.7026	2.1017	3.5768
164	0.2096	1.7414	2.8177	1.1104
165	0.2097	0.9163	2.7196	4.3977
166	0.2097	2.4021	2.3910	6.5762
167	0.2098	3.5519	2.6718	7.2718
168	0.2098	4.0538	3.8937	7.5221
169	0.2099	4.2107	5.5408	7.7773
170	0.2100	4.4525	6.8282	8.3734
171	0.2100	5.0445	7.9482	10.1248
172	0.2101	5.9602	9.1648	11.8902
173	0.2101	7.0127	10.5762	12.4983
174	0.2102	8.0172	12.2887	13.0503
175	0.2103	8.9618	14.0417	13.5793
176	0.2103	9.7280	14.8123	13.5897
177	0.2104	10.4547	14.6538	13.6256
178	0.2104	11.4079	14.7858	13.9727
179	0.2105	12.0070	14.8077	14.9151
180	0.2106	11.7953	14.4950	16.3271
181	0.2106	11.1707	14.2843	18.0921
182	0.2107	10.3554	14.0195	19.9333
183	0.2107	9.1923	14.0927	20.6304
184	0.2108	7.8813	14.5102	19.7699
185	0.2109	6.6901	14.4991	18.0290
186	0.2109	5.3363	13.7012	14.8968
187	0.2110	3.7251	11.9537	10.4634
188	0.2110	2.3905	9.8138	7.4330
189	0.2111	1.3842	7.9037	6.1011
190	0.2112	0.9706	5.3780	4.8748
191	0.2112	1.3619	2.8078	3.7813
192	0.2113	1.6380	1.8686	2.7746
193	0.2113	1.9479	2.2906	2.1633
194	0.2114	1.9632	3.3428	2.1430
195	0.2115	1.4182	4.2604	2.2528
196	0.2115	0.8922	4.2412	2.6702
197	0.2116	0.7626	3.1522	3.5432
198	0.2116	0.7303	1.5436	4.5252
199	0.2117	0.9215	1.5358	5.4614
200	0.2118	1.6426	1.7717	5.7186
201	0.2118	2.3178	1.3267	5.2183
202	0.2119	2.5834	0.3415	4.3373
203	0.2119	2.4288	1.1870	3.2249
204	0.2120	1.9827	2.0938	2.5770
205	0.2121	1.7866	3.2258	2.9964
206	0.2121	1.9116	4.0882	3.6436
207	0.2122	2.1178	4.5981	3.5120
208	0.2122	2.4662	5.3737	2.6993
209	0.2123	2.6114	5.1291	1.8985
210	0.2124	2.3602	3.8781	1.2546
211	0.2124	1.9821	2.5294	0.6435
212	0.2125	1.7635	1.3442	1.1515
213	0.2125	1.4893	1.3603	1.9197
214	0.2126	1.2057	2.8034	2.5393
215	0.2127	1.0951	3.8599	2.4788
216	0.2127	0.9582	4.0925	1.7489
217	0.2128	0.8454	3.5814	1.4146
218	0.2128	1.0211	2.8567	2.5332
219	0.2129	1.2939	2.7949	3.8457
220	0.2130	1.7364	3.0943	5.5953
221	0.2130	2.1600	3.7037	7.3017
222	0.2131	2.2690	4.4723	8.4691
223	0.2131	2.4226	5.3930	9.4502
224	0.2132	2.8930	6.7525	10.1788
225	0.2133	3.3043	8.0123	10.6710
226	0.2133	3.7649	9.2394	10.7319
227	0.2134	4.6383	10.4340	10.9152
228	0.2134	5.6902	11.2046	12.3612
229	0.2135	6.7076	11.9624	13.8577
230	0.2136	7.7227	12.9122	14.1027
231	0.2136	8.7181	14.3076	13.7468
232	0.2137	9.5189	15.8196	13.9401
233	0.2137	9.9883	16.2223	15.2907
234	0.2138	10.4604	15.7020	17.7855
235	0.2139	10.9017	14.4092	20.3622
236	0.2139	10.7995	12.9368	21.3591
237	0.2140	10.2881	12.4482	20.8699
238	0.2140	9.6009	11.9887	18.9065
239	0.2141	8.5899	11.0386	16.1586
240	0.2142	7.0721	9.7378	13.5992
241	0.2142	5.1894	7.8163	10.4502
242	0.2143	3.4977	5.7522	7.3214
243	0.2143	2.0644	4.0371	4.4160
244	0.2144	1.0317	2.5116	2.1405
245	0.2145	1.6087	1.3475	1.5451
246	0.2145	2.2533	1.0592	1.8121
247	0.2146	2.5181	1.1786	1.8733
248	0.2146	2.9090	1.4446	1.5883
249	0.2147	3.4085	2.2866	1.5400
250	0.2148	3.5719	3.4568	1.9151
251	0.2148	3.4744	4.4848	2.2286
252	0.2149	3.7281	5.2514	2.3641
253	0.2149	4.2723	5.4061	2.3296
254	0.2150	4.6558	5.4449	2.6549
255	0.2151	4.8911	5.5445	3.4997
256	0.2151	5.1264	5.8747	4.6842
257	0.2152	5.3400	6.2749	6.2243
258	0.2152	5.3151	5.9161	7.9055
259	0.2153	4.8458	4.9477	8.9632
260	0.2154	4.0829	4.1140	9.3966
261	0.2154	3.2460	4.0178	9.6521
262	0.2155	2.2578	4.2876	9.5355
263	0.2155	1.3932	4.6308	8.8556
264	0.2156	1.1839	4.9254	7.8967
265	0.2157	1.3875	4.7403	6.7642
266	0.2157	1.5334	4.2803	5.8449
267	0.2158	1.4645	4.3413	4.9808
268	0.2158	1.2641	4.8964	3.6958
269	0.2159	1.0839	5.1660	2.8244
270	0.2160	0.7851	4.4562	2.6252
271	0.2160	0.2867	3.2146	3.6781
272	0.2161	0.3034	2.7700	5.4766
273	0.2161	1.0243	2.7813	6.6642
274	0.2162	1.9273	2.6224	7.8862
275	0.2163	2.6444	2.8328	9.0108
276	0.2163	3.0830	3.1378	9.5297
277	0.2164	3.4165	3.2995	9.6049
278	0.2164	3.5181	3.6608	9.4895
279	0.2165	3.4040	4.3480	9.3588
280	0.2166	3.3860	5.3893	9.0998
281	0.2166	3.4978	6.4354	8.6095
282	0.2167	3.7654	7.3748	8.4175
283	0.2167	4.1455	8.5337	8.4977
284	0.2168	4.3226	9.7175	8.7324
285	0.2169	4.5360	10.9868	9.7777
286	0.2169	4.9806	12.0338	10.3087
287	0.2170	5.3847	11.8437	10.7017
288	0.2170	5.6555	10.8119	11.9707
289	0.2171	5.7790	9.6030	12.1567
290	0.2172	5.8203	8.5102	11.5240
291	0.2172	5.8249	7.3524	10.8255
292	0.2173	5.4384	5.6636	10.0909
293	0.2173	4.7479	4.0930	9.6284
294	0.2174	4.3291	3.2047	8.4821
295	0.2175	3.9795	3.5538	6.3604
296	0.2175	3.5026	4.5513	4.0461
297	0.2176	3.1796	5.0997	1.9933
298	0.2176	3.1772	4.6788	1.0567
299	0.2177	3.1157	2.9807	1.6556
300	0.2178	2.7817	1.2393	2.9616
301	0.2178	2.2837	0.4480	3.9778
302	0.2179	1.7062	2.2956	4.5662
303	0.2179	1.4254	4.4216	5.3433
304	0.2180	2.0848	6.1230	5.8445
305	0.2181	3.2907	6.6097	5.9113
306	0.2181	4.5750	7.2206	6.2085
307	0.2182	5.9101	7.3815	7.3358
308	0.2182	7.1495	7.4347	9.0517
309	0.2183	8.1446	7.9739	10.5148
310	0.2184	8.8586	8.3439	12.0131
311	0.2184	9.1285	9.2309	14.0965
312	0.2185	8.9458	9.7837	15.2745
313	0.2185	8.5287	10.0591	15.3320
314	0.2186	8.0632	10.6054	15.8135
315	0.2187	7.5094	11.1158	15.8977
316	0.2187	6.9069	11.1705	14.7714
317	0.2188	6.3602	10.3147	13.2550
318	0.2188	5.3953	9.0618	11.6172
319	0.2189	4.0349	7.7881	9.5840
320	0.2190	2.9181	7.0428	7.3783
321	0.2190	1.9716	6.2762	5.6196
322	0.2191	1.0423	5.5375	4.2607
323	0.2191	0.9374	5.4910	3.1595
324	0.2192	1.5130	5.2564	2.6590
325	0.2193	1.7895	5.1660	3.1221
326	0.2193	1.7054	5.0716	3.7057
327	0.2194	1.6067	4.3039	4.2563
328	0.2194	1.3961	3.3799	5.6302
329	0.2195	1.0495	2.1403	6.6854
330	0.2196	0.6187	1.1381	6.2201
331	0.2196	0.3755	0.9045	4.8634
332	0.2197	0.4079	1.2708	2.9182
333	0.2197	0.3024	1.6877	1.3440
334	0.2198	0.2785	2.0035	1.1441
335	0.2199	0.4401	2.3595	1.5541
336	0.2199	0.7100	2.9364	1.9491
337	0.2200	1.1392	3.7523	1.9788
338	0.2200	1.6688	4.2463	1.4134
339	0.2201	2.2278	4.4914	1.3956
340	0.2202	2.5249	4.4253	1.6944
341	0.2202	2.5660	3.8487	1.9941
342	0.2203	2.6895	3.5980	2.8186
343	0.2203	2.7610	3.3681	3.7659
344	0.2204	2.5351	2.5812	4.4192
345	0.2205	2.2355	1.4486	4.7493
346	0.2205	2.0351	0.5830	4.5633
347	0.2206	2.1247	0.6318	4.0291
348	0.2206	2.2386	0.4740	2.9064
349	0.2207	1.8707	1.0396	1.1599
350	0.2208	1.4415	0.8669	1.2547
351	0.2208	1.4153	0.4109	2.8432
352	0.2209	1.5856	0.3652	4.0453
353	0.2209	1.6568	0.7253	4.4961
354	0.2210	1.4232	1.0415	5.5359
355	0.2211	1.3114	1.9345	6.3456
356	0.2211	1.9266	3.2776	5.8717
357	0.2212	2.7734	4.8953	5.3340
358	0.2212	3.4542	6.5698	5.5984
359	0.2213	4.0394	7.6583	6.3316
360	0.2214	4.4529	8.6340	6.8107
361	0.2214	4.4361	9.6325	7.3167
362	0.2215	4.5418	10.4966	7.9877
363	0.2215	5.1760	11.0455	8.6354
364	0.2216	6.0011	10.7518	9.9979
365	0.2217	6.7096	10.3260	12.3459
366	0.2217	7.1773	10.1372	14.4766
367	0.2218	7.5365	10.3336	15.3553
368	0.2218	7.8064	10.9198	15.2621
369	0.2219	7.6791	11.3397	14.2550
370	0.2220	7.2175	11.3794	12.9666
371	0.2220	6.6670	10.8425	12.2758
372	0.2221	6.3072	10.0774	11.2555
373	0.2221	6.1829	9.3899	9.8397
374	0.2222	5.8368	8.2544	8.6917
375	0.2223	5.2951	6.6809	7.5042
376	0.2223	4.7613	5.5321	6.1325
377	0.2224	4.1142	4.7987	4.0112
378	0.2224	3.0926	4.3705	2.3429
379	0.2225	2.0406	4.1027	2.4627
380	0.2226	1.3782	3.0305	3.1552
381	0.2226	0.9640	1.4178	3.4501
382	0.2227	1.1043	1.3078	3.3436
383	0.2227	1.7655	2.7698	2.7015
384	0.2228	2.3642	3.4664	1.8257
385	0.2229	2.9515	3.5713	1.6534
386	0.2229	3.7327	3.5568	2.1549
387	0.2230	4.2534	3.3767	3.1373
388	0.2230	4.4697	3.2844	3.9959
389	0.2231	4.4733	3.1315	5.0917
390	0.2232	4.2340	2.7996	5.4584
391	0.2232	3.7511	2.5829	5.7720
392	0.2233	3.3199	2.6024	5.6736
393	0.2233	2.8383	3.1131	5.0986
394	0.2234	2.0417	3.6588	4.7429
395	0.2235	1.3897	3.9803	4.1166
396	0.2235	1.2141	4.3007	3.8562
397	0.2236	1.1067	4.4841	3.8111
398	0.2236	0.8387	4.4797	3.1341
399	0.2237	1.0501	4.1010	1.6713
400	0.2238	1.2558	3.7035	1.0602
401	0.2238	1.2415	3.1963	0.7611
402	0.2239	0.8729	2.3725	0.9746
403	0.2239	0.3640	2.0003	1.9207
404	0.2240	0.0656	2.1740	3.5744
405	0.2241	0.4176	2.5968	5.7446
406	0.2241	0.8888	2.8071	7.7841
407	0.2242	1.5745	2.9846	8.5891
408	0.2242	2.1826	3.1419	8.1133
409	0.2243	2.4573	2.9682	6.6805
410	0.2244	2.5287	2.8641	4.8803
411	0.2244	2.6963	2.6212	3.9021
412	0.2245	2.8127	2.8518	3.8111
413	0.2245	2.6963	3.8725	4.0915
414	0.2246	2.6880	5.2908	4.8905
415	0.2247	2.7487	6.7494	5.6583
416	0.2247	2.8942	8.0940	6.4259
417	0.2248	3.2999	8.9135	7.6337
418	0.2248	3.8178	8.7207	9.3168
419	0.2249	4.4541	8.3356	11.2012
420	0.2250	5.0675	7.8415	12.2286
421	0.2250	5.2908	7.2196	12.1356
422	0.2251	5.0512	6.2483	11.6387
423	0.2251	4.8325	5.2896	10.8791
424	0.2252	4.6698	5.2034	10.0308
425	0.2253	4.5791	5.5559	9.3938
426	0.2253	4.7521	6.0437	8.3761
427	0.2254	4.6644	6.4185	7.4304
428	0.2254	4.2195	6.5642	6.7174
429	0.2255	3.7230	6.2582	5.3884
430	0.2256	3.1873	5.3909	3.8694
431	0.2256	2.5599	3.7472	2.1206
432	0.2257	1.8124	1.8155	0.6703
433	0.2257	1.1026	0.6542	0.8988
434	0.2258	0.6830	1.7232	0.9201
435	0.2259	0.6073	2.8855	0.5479
436	0.2259	0.9082	3.2466	0.3348
437	0.2260	1.6235	3.4010	0.6348
438	0.2260	2.5281	3.5077	1.0625
439	0.2261	3.3182	3.8592	1.6715
440	0.2262	3.8612	4.2323	4.2396
441	0.2262	4.2525	4.3906	7.5753
442	0.2263	4.6017	4.9264	9.6804
443	0.2263	5.2275	5.6993	10.2623
444	0.2264	5.7864	6.1140	10.3776
445	0.2265	6.0425	6.8338	10.7585
446	0.2265	6.2253	7.8743	10.9470
447	0.2266	6.1523	8.4776	10.9676
448	0.2266	5.8601	8.3735	10.8325
449	0.2267	5.5106	7.5966	10.4953
450	0.2268	5.1391	6.9615	9.9015
451	0.2268	4.7920	6.8164	9.0563
452	0.2269	4.2416	6.8409	8.2609
453	0.2269	3.4005	6.9678	7.2180
454	0.2270	2.7634	7.0044	5.9649
455	0.2271	2.4947	6.4131	5.1116
456	0.2271	2.0613	5.3066	4.7951
457	0.2272	1.5340	3.9737	5.0293
458	0.2272	1.2068	2.6840	5.9218
459	0.2273	1.0794	2.3076	6.5863
460	0.2274	1.0351	1.9694	6.9858
461	0.2274	1.0093	1.5396	6.8978
462	0.2275	0.9630	1.4565	5.4216
463	0.2275	0.8249	1.2692	3.5800
464	0.2276	0.7557	1.0693	2.1649
465	0.2277	0.8431	1.3563	1.5986
466	0.2277	1.0493	2.0116	1.4761
467	0.2278	1.2383	2.5745	1.5869
468	0.2278	1.3061	3.1996	1.7715
469	0.2279	1.1067	3.7583	1.7610
470	0.2280	1.1678	3.9390	2.2717
471	0.2280	1.5175	3.8583	3.3964
472	0.2281	2.1561	3.4193	4.5498
473	0.2281	2.7548	3.0871	5.2025
474	0.2282	2.9729	2.5572	5.4689
475	0.2283	3.0122	2.1948	5.3516
476	0.2283	3.2079	2.2803	5.1522
477	0.2284	3.3215	2.3111	5.0807
478	0.2284	3.2386	2.5219	4.4413
479	0.2285	2.9996	2.6618	3.5551
480	0.2286	2.4665	2.7092	2.3374
481	0.2286	1.7573	2.8602	1.1606
482	0.2287	1.0983	2.6219	0.6426
483	0.2287	0.5910	1.9316	0.4947
484	0.2288	0.2000	1.4993	1.9292
485	0.2289	0.3594	1.2603	3.6623
486	0.2289	0.6403	0.6198	5.1319
487	0.2290	0.8657	0.4005	4.7699
488	0.2290	1.1562	0.8587	3.3673
489	0.2291	1.7922	1.9417	2.0312
490	0.2292	2.3859	3.0511	0.9892
491	0.2292	2.4983	3.8516	1.2489
492	0.2293	2.1581	4.1684	2.1592
493	0.2293	1.9823	4.3382	3.4863
494	0.2294	2.3507	4.9911	5.5115
495	0.2295	2.9524	5.5344	7.9163
496	0.2295	3.5977	6.1077	10.2254
497	0.2296	4.3658	6.9666	11.7502
498	0.2296	4.9758	7.9492	12.3424
499	0.2297	5.2441	8.9623	12.1357
500	0.2298	5.4688	9.4655	11.5336
501	0.2298	5.7738	9.6411	11.0079
502	0.2299	5.8869	9.6126	10.6260
503	0.2299	5.7742	9.2802	10.7101
504	0.2300	5.7695	9.0369	10.6969
505	0.2301	5.8551	8.6355	9.9008
506	0.2301	5.7074	8.1377	8.6875
507	0.2302	5.3170	7.8187	7.1273
508	0.2302	4.8292	7.2689	5.9268
509	0.2303	4.1946	6.5498	5.4075
510	0.2304	3.4198	5.7580	5.2823
511	0.2304	2.6127	4.2598	5.2210
512	0.2305	1.8556	2.4572	4.7594
513	0.2305	1.3610	1.1335	4.2990
514	0.2306	1.0030	0.3877	3.5580
515	0.2307	0.7872	0.4201	2.5421
516	0.2307	1.2783	0.6718	1.5634
517	0.2308	1.8624	0.7475	1.2337
518	0.2308	2.2861	0.9062	1.4632
519	0.2309	2.5979	0.9601	1.9801
520	0.2310	2.6873	1.0341	2.5518
521	0.2310	2.7059	1.0094	3.2399
522	0.2311	2.7538	0.8689	3.8823
523	0.2311	2.7679	0.9236	4.1419
524	0.2312	2.8188	1.5295	3.8332
525	0.2313	2.6455	2.3249	3.1965
526	0.2313	2.3082	3.1463	2.7488
527	0.2314	1.8539	3.4915	1.9310
528	0.2314	1.2797	3.4909	1.4339
529	0.2315	1.0088	3.3803	1.4215
530	0.2316	0.7832	2.8769	1.2939
531	0.2316	0.3269	2.3535	1.4276
532	0.2317	0.2069	2.0779	1.9383
533	0.2317	0.4505	2.2685	2.2938
534	0.2318	0.5972	2.4212	2.4569
535	0.2319	0.7859	2.2302	2.6265
536	0.2319	0.7180	2.1822	3.1806
537	0.2320	0.4240	2.0602	3.8354
538	0.2320	0.2008	1.8977	3.8731
539	0.2321	0.3112	1.5888	3.4174
540	0.2322	0.6849	1.2345	3.0436
541	0.2322	1.1460	1.0790	2.6539
542	0.2323	1.3729	0.8622	2.1088
543	0.2323	1.2668	1.6068	2.0086
544	0.2324	1.0077	3.1635	1.8217
545	0.2325	0.9278	4.9134	1.4653
546	0.2325	1.1657	5.8385	1.8602
547	0.2326	1.9108	6.0136	3.2313
548	0.2326	2.7855	5.8543	5.5210
549	0.2327	3.4402	5.5947	7.7676
550	0.2328	3.9435	6.0053	9.0984
551	0.2328	4.3048	6.1117	9.5513
552	0.2329	4.4076	6.1829	9.7344
553	0.2329	4.5266	6.5201	9.9018
554	0.2330	4.6263	6.6093	9.9531
555	0.2331	4.5681	7.0412	9.4786
556	0.2331	4.4718	7.2635	8.6190
557	0.2332	4.3328	7.3437	8.0216
558	0.2332	4.2289	7.4612	7.5123
559	0.2333	3.9558	7.0994	6.7090
560	0.2334	3.5201	6.4054	5.7715
561	0.2334	3.0377	5.3725	4.9097
562	0.2335	2.4275	4.0674	3.9325
563	0.2335	1.8664	3.1161	2.9390
564	0.2336	1.4610	2.3512	2.1360
565	0.2337	1.3978	1.3962	1.9386
566	0.2337	1.7279	0.8371	2.3002
567	0.2338	2.0663	0.8494	2.9280
568	0.2338	2.0051	0.7068	3.5795
569	0.2339	1.5673	0.3028	3.4550
570	0.2340	1.0271	0.0927	2.5669
571	0.2340	0.5413	0.3041	1.1186
572	0.2341	0.6642	1.2304	1.1273
573	0.2341	1.5024	2.2334	2.9456
574	0.2342	2.2279	3.1511	4.7188
575	0.2343	2.6854	4.1017	6.0039
576	0.2343	3.3028	5.1693	6.9378
577	0.2344	3.9967	5.7658	7.4024
578	0.2344	4.5551	6.1372	7.3650
579	0.2345	4.8372	6.6381	7.3228
580	0.2346	5.0001	7.0095	7.2738
581	0.2346	5.1110	7.3014	7.2690
582	0.2347	5.1047	7.5568	7.2174
583	0.2347	4.8023	7.4970	6.6234
584	0.2348	4.2405	6.9198	6.2381
585	0.2349	3.6974	6.3764	6.0869
586	0.2349	3.2247	5.7102	6.1471
587	0.2350	2.8135	4.9026	6.8380
588	0.2350	2.2284	4.2482	6.8435
589	0.2351	1.5549	3.5557	6.0090
590	0.2352	1.1169	2.9173	5.1070
591	0.2352	0.8801	2.0447	4.4982
592	0.2353	0.6933	1.4977	4.0920
593	0.2353	0.5664	1.2886	3.6339
594	0.2354	0.6405	1.2660	3.1575
595	0.2355	0.8157	1.5713	3.0599
596	0.2355	0.8915	1.8406	3.2141
597	0.2356	0.9330	1.9884	2.7901
598	0.2356	0.9511	2.1587	2.3724
599	0.2357	0.7461	2.4771	2.2130
600	0.2358	0.4888	2.7443	2.5138
601	0.2358	0.4085	3.0954	3.1801
602	0.2359	0.7511	3.3553	3.7005
603	0.2359	1.0806	3.0752	4.3011
604	0.2360	1.4562	2.5639	5.1734
605	0.2361	1.9128	2.0433	5.7715
606	0.2361	2.4812	1.8216	5.8789
607	0.2362	2.8206	1.9104	5.7036
608	0.2362	2.8705	1.8748	5.2093
609	0.2363	2.9718	1.9530	4.5686
610	0.2364	3.0912	2.2229	3.7415
611	0.2364	2.8978	2.3873	3.0092
612	0.2365	2.4921	2.6962	2.6974
613	0.2365	2.1131	3.1509	2.2725
614	0.2366	1.6887	3.1724	1.6313
615	0.2367	1.2181	2.7128	0.9667
616	0.2367	0.7855	2.2949	0.4817
617	0.2368	0.7319	1.9156	0.3661
618	0.2368	0.9798	1.4462	0.4018
619	0.2369	1.1585	0.8114	0.7165
620	0.2370	1.2414	0.4085	1.3357
621	0.2370	1.1984	0.5697	1.6704
622	0.2371	0.8973	0.5108	1.4340
623	0.2371	0.4260	0.4701	0.5926
624	0.2372	0.1962	0.7386	0.7622
625	0.2373	0.6910	1.4650	2.1204
626	0.2373	1.4960	2.3836	3.6918
627	0.2374	2.3272	3.3837	5.8003
628	0.2374	2.8644	4.4668	7.6723
629	0.2375	3.3117	5.4602	8.6181
630	0.2376	3.6950	6.2209	9.4473
631	0.2376	3.9519	6.8919	9.9298
632	0.2377	4.2486	7.6568	10.2010
633	0.2377	4.6037	8.0872	10.3223
634	0.2378	4.8048	7.9698	9.8294
635	0.2379	4.7812	7.6061	9.4279
636	0.2379	4.6161	7.4196	8.7543
637	0.2380	4.4575	7.1829	7.7782
638	0.2380	4.2319	6.8866	7.3507
639	0.2381	3.8758	6.7343	7.4074
640	0.2382	3.6059	6.1634	7.2846
641	0.2382	3.3971	5.1499	7.1761
642	0.2383	3.0884	3.9669	6.8014
643	0.2383	2.8229	2.9537	6.2542
644	0.2384	2.6000	2.2943	6.1439
645	0.2385	2.3772	1.9502	5.4962
646	0.2385	2.1868	2.0400	4.7399
647	0.2386	1.8209	2.4632	4.0453
648	0.2386	1.3906	2.9233	3.2899
649	0.2387	1.0877	3.0512	2.9505
650	0.2388	0.8718	2.7171	2.6640
651	0.2388	0.6756	2.1365	2.2238
652	0.2389	1.0313	1.6171	1.6081
653	0.2389	1.3839	1.1192	1.0950
654	0.2390	1.6569	0.6852	1.3944
655	0.2391	2.0279	1.1108	1.6470
656	0.2391	2.2647	1.6100	2.0264
657	0.2392	2.2586	1.9411	2.4718
658	0.2392	2.1557	2.1668	2.4518
659	0.2393	2.0916	2.2021	2.0215
660	0.2394	1.8854	1.8790	1.4132
661	0.2394	1.5975	1.5029	1.3687
662	0.2395	1.2460	1.6019	1.6998
663	0.2395	0.8638	1.4803	1.8377
664	0.2396	0.5514	1.3132	2.1720
665	0.2397	0.2129	1.4364	2.6907
666	0.2397	0.2199	1.5914	3.1215
667	0.2398	0.4352	1.7386	3.1454
668	0.2398	0.7150	1.4665	2.7745
669	0.2399	0.8637	1.0011	2.2887
670	0.2400	1.0836	0.9835	1.9075
671	0.2400	1.2317	1.2698	1.1422
672	0.2401	1.1055	1.2186	0.8914
673	0.2401	0.9757	1.0519	1.0060
674	0.2402	1.0032	0.6194	0.8210
675	0.2403	0.9462	1.2418	1.1349
676	0.2403	0.6335	2.1663	1.4837
677	0.2404	0.2056	2.9752	1.8678
678	0.2404	0.5562	3.5568	2.9141
679	0.2405	1.2270	3.9606	4.5203
680	0.2406	1.9136	4.1066	5.8342
681	0.2406	2.5280	4.0531	6.9245
682	0.2407	3.0349	4.1666	7.6140
683	0.2407	3.5540	4.6071	7.5755
684	0.2408	4.0838	4.8904	7.8022
685	0.2409	4.4496	5.3380	7.7653
686	0.2409	4.4628	6.0237	7.7054
687	0.2410	4.2060	6.6995	7.7127
688	0.2410	3.8568	7.0530	7.0756
689	0.2411	3.4595	6.9592	6.4956
690	0.2412	3.1704	6.5671	6.1927
691	0.2412	2.9409	6.0720	5.6278
692	0.2413	2.5999	5.6251	4.9378
693	0.2413	2.3424	4.8264	4.4321
694	0.2414	2.2211	4.1077	4.1584
695	0.2415	2.1459	3.6334	4.4470
696	0.2415	2.2179	3.2717	4.2785
697	0.2416	2.2858	3.1986	4.0488
698	0.2416	2.2723	3.3290	4.5399
699	0.2417	2.1612	3.4804	4.4808
700	0.2418	1.9540	3.6348	4.0276
701	0.2418	1.8259	3.6574	3.5377
702	0.2419	1.7219	3.2893	3.0673
703	0.2419	1.3966	2.5023	2.2782
704	0.2420	0.7990	1.0487	0.9074
705	0.2421	0.3762	0.5199	0.6133
706	0.2421	0.8490	1.5368	2.2554
707	0.2422	1.4603	2.2018	3.5990
708	0.2422	2.2374	2.8752	4.6329
709	0.2423	2.8060	3.6613	5.2350
710	0.2424	3.1376	4.4708	5.6467
711	0.2424	3.3895	5.3228	5.9004
712	0.2425	3.6307	5.9539	5.6330
713	0.2425	3.7152	6.2036	5.5836
714	0.2426	3.7830	6.0938	5.5189
715	0.2427	3.8736	5.7669	5.2648
716	0.2427	3.7843	5.3984	5.0976
717	0.2428	3.4484	4.7610	5.3166
718	0.2428	2.9064	4.0819	5.5742
719	0.2429	2.5553	3.6464	5.3733
720	0.2430	2.3873	3.4115	5.0005
721	0.2430	1.9702	3.5194	4.6371
722	0.2431	1.5085	3.3944	3.9676
723	0.2431	1.2728	2.8750	3.0039
724	0.2432	1.0605	2.4630	2.6656
725	0.2433	0.7910	2.1749	2.7681
726	0.2433	0.6240	2.0595	2.7450
727	0.2434	0.5749	2.0666	2.9413
728	0.2434	0.4085	2.2195	2.9592
729	0.2435	0.3393	2.6807	2.6484
730	0.2436	0.5509	3.0958	2.6115
731	0.2436	0.6703	3.3231	2.6397
732	0.2437	0.5449	3.2345	2.8522
733	0.2437	0.4246	2.8702	3.3095
734	0.2438	0.3226	2.6289	3.4152
735	0.2439	0.3234	2.4593	3.4499
736	0.2439	0.5811	2.4034	3.4314
737	0.2440	1.1407	2.2903	3.3028
738	0.2440	1.5770	1.9888	3.5449
739	0.2441	1.8352	1.7940	3.6702
740	0.2442	1.9398	1.8659	3.7439
741	0.2442	2.1365	2.2537	4.0223
742	0.2443	2.2196	2.6800	3.9736
743	0.2443	2.1204	2.8193	3.5331
744	0.2444	2.1919	2.7374	2.8193
745	0.2445	2.0911	2.6848	2.3170
746	0.2445	2.0527	2.5111	2.1502
747	0.2446	2.1057	2.4577	2.1714
748	0.2446	2.1998	2.5651	2.5424
749	0.2447	2.3054	2.6098	3.3623
750	0.2448	2.2947	2.5189	4.2069
751	0.2448	2.2105	2.4021	4.6462
752	0.2449	1.9379	2.5016	4.6264
753	0.2449	1.6518	2.3411	3.6495
754	0.2450	1.1745	1.9480	2.2840
755	0.2451	0.6418	1.3381	1.1637
756	0.2451	0.3813	0.2998	0.4627
757	0.2452	0.5123	1.1402	1.2077
758	0.2452	0.9517	2.3987	2.3210
759	0.2453	1.6479	3.2378	3.5051
760	0.2454	2.2258	3.8466	4.5964
761	0.2454	2.6951	4.3868	5.4353
762	0.2455	3.1455	4.9253	6.1140
763	0.2455	3.6089	5.2523	6.7064
764	0.2456	3.7971	5.5354	7.0644
765	0.2457	3.6174	6.0274	6.9695
766	0.2457	3.4795	6.3331	6.7428
767	0.2458	3.3105	6.7514	6.5791
768	0.2458	3.0129	6.8005	6.4825
769	0.2459	2.7399	6.2681	6.3802
770	0.2460	2.6186	5.6435	6.4909
771	0.2460	2.6711	4.9804	6.5544
772	0.2461	2.8065	4.4765	6.3815
773	0.2461	2.9315	4.0320	6.1492
774	0.2462	3.0314	3.6840	5.8837
775	0.2463	3.0812	3.6174	5.8683
776	0.2463	3.0247	3.7058	5.7358
777	0.2464	3.0364	3.8564	5.7834
778	0.2464	3.0003	4.2609	6.0775
779	0.2465	2.7439	4.5894	6.0293
780	0.2466	2.4517	4.3095	5.7364
781	0.2466	2.1491	3.5825	5.5738
782	0.2467	1.7363	2.9097	4.9255
783	0.2467	1.2657	2.3505	3.7733
784	0.2468	0.6689	1.6537	2.6897
785	0.2469	0.1022	0.8398	1.6106
786	0.2469	0.8479	0.2198	0.9525
787	0.2470	1.4814	0.9546	0.8299
788	0.2470	1.9196	1.2655	1.4575
789	0.2471	2.1219	1.2514	1.6602
790	0.2472	2.0525	1.2219	1.4166
791	0.2472	1.8828	1.2924	0.9867
792	0.2473	1.7188	1.5125	0.8233
793	0.2473	1.5300	1.6068	0.9662
794	0.2474	1.3106	1.6188	1.1728
795	0.2475	1.0314	1.6515	1.1587
796	0.2475	0.7979	1.5844	1.1881
797	0.2476	0.5492	1.4435	1.2037
798	0.2476	0.3029	0.9792	1.2248
799	0.2477	0.0558	0.3181	1.1108
800	0.2478	0.2984	0.8095	0.8812
801	0.2478	0.5512	1.2636	0.6048
802	0.2479	0.9265	1.3803	0.6844
803	0.2479	1.2520	1.1852	1.2882
804	0.2480	1.5127	1.0858	1.5470
805	0.2481	1.6565	0.9813	1.1677
806	0.2481	1.5285	0.7706	0.9777
807	0.2482	1.3690	0.8354	1.6689
808	0.2482	1.1052	1.4272	2.5894
809	0.2483	0.6280	1.7928	2.9909
810	0.2484	0.1251	2.0192	2.9767
811	0.2484	0.5889	2.0016	2.9804
812	0.2485	1.0023	1.8848	3.3898
813	0.2485	1.5304	2.2379	3.9606
814	0.2486	2.0394	3.0542	4.7494
815	0.2487	2.4919	3.7112	5.5773
816	0.2487	2.8617	4.2638	6.2752
817	0.2488	3.2202	4.5310	6.9936
818	0.2488	3.4079	4.5202	7.0046
819	0.2489	3.3087	4.4514	6.7179
820	0.2490	3.1016	4.5681	6.3050
821	0.2490	2.7985	4.7825	5.6582
822	0.2491	2.6454	4.6780	5.2300
823	0.2491	2.6448	4.4231	5.0429
824	0.2492	2.7220	4.1656	5.1690
825	0.2493	2.7985	4.2513	5.3374
826	0.2493	2.8417	4.3800	5.5853
827	0.2494	2.9575	4.4569	6.0204
828	0.2494	3.0745	4.6901	6.3911
829	0.2495	3.0527	4.8753	6.6167
830	0.2496	2.9342	5.1411	6.5906
831	0.2496	2.7880	5.2943	6.2513
832	0.2497	2.4597	5.0317	5.3796
833	0.2497	2.0934	4.2492	4.3039
834	0.2498	1.7738	3.4650	3.3492
835	0.2499	1.4144	2.6469	2.3984
836	0.2499	0.9688	1.7229	1.5213
837	0.2500	0.6303	0.7290	0.6621
838	0.2500	0.5035	0.3223	0.4310
839	0.2501	0.8488	1.1654	1.5998
840	0.2502	1.2812	2.1989	2.3720
841	0.2502	1.6796	2.7299	3.0609
842	0.2503	2.0345	2.7693	3.6346
843	0.2503	2.1483	2.7942	4.0945
844	0.2504	2.2140	2.8539	4.1769
845	0.2505	2.2405	3.0980	4.0857
846	0.2505	2.1830	3.2659	4.2901
847	0.2506	2.0494	3.3352	4.3667
848	0.2506	2.0308	3.3770	4.5214
849	0.2507	2.1260	3.5583	4.3082
850	0.2508	2.2085	3.5002	4.0034
851	0.2508	2.3187	3.2516	3.9200
852	0.2509	2.3999	2.9136	4.0191
853	0.2509	2.4422	2.4364	3.9966
854	0.2510	2.3492	2.2052	3.3459
855	0.2511	2.1472	2.1322	3.2883
856	0.2511	1.9948	2.1254	3.6495
857	0.2512	1.7734	2.1473	3.9424
858	0.2512	1.4411	2.3693	4.1743
859	0.2513	1.0960	2.8297	4.1757
860	0.2514	0.7863	3.0803	4.1168
861	0.2514	0.3798	3.1573	3.7403
862	0.2515	0.0783	2.8061	3.3372
863	0.2515	0.1791	2.2226	2.7731
864	0.2516	0.3598	1.9455	1.9337
865	0.2517	0.5260	1.8266	1.2984
866	0.2517	0.6814	1.9559	1.1936
867	0.2518	0.7124	2.2009	1.5772
868	0.2518	0.5648	2.2690	2.4783
869	0.2519	0.4320	2.0438	3.3031
870	0.2520	0.5302	1.8156	3.2993
871	0.2520	0.9016	1.7849	3.0712
872	0.2521	1.1266	2.0361	2.7013
873	0.2521	1.2434	2.5954	2.4245
874	0.2522	1.5118	2.8764	2.4106
875	0.2523	1.8574	2.8250	2.6241
876	0.2523	2.1283	2.6904	3.0327
877	0.2524	2.1948	2.6278	3.3320
878	0.2524	2.3059	2.9179	3.5930
879	0.2525	2.5679	3.3782	3.9315
880	0.2526	2.8587	3.5622	4.3838
881	0.2526	3.0331	3.6451	4.3541
882	0.2527	3.0070	3.8993	4.2528
883	0.2527	3.0248	4.0606	4.2244
884	0.2528	2.7420	3.8845	3.7416
885	0.2529	2.2996	3.4892	3.1424
886	0.2529	1.8445	2.7599	2.5645
887	0.2530	1.3708	1.7394	1.8125
888	0.2530	0.8631	0.8453	0.9500
889	0.2531	0.2984	0.2075	0.2975
890	0.2532	0.4454	0.6579	0.4782
891	0.2532	0.9762	1.3829	1.3922
892	0.2533	1.4795	2.1778	2.3778
893	0.2533	1.9000	2.6666	3.2095
894	0.2534	2.2483	3.0106	3.8237
895	0.2535	2.3019	3.1289	4.5140
896	0.2535	2.4643	3.5164	4.8274
897	0.2536	2.5178	4.2530	4.7885
898	0.2536	2.4157	4.5829	4.7984
899	0.2537	2.3509	4.6206	4.7054
900	0.2538	2.3528	4.4237	4.7384
901	0.2538	2.2972	4.3532	4.9466
902	0.2539	2.0991	4.4269	5.1065
903	0.2539	2.2138	4.4621	4.9045
904	0.2540	2.5247	4.5485	4.4820
905	0.2541	2.8329	4.6899	4.6161
906	0.2541	3.0303	4.9267	5.4535
907	0.2542	3.1265	5.0608	6.0954
908	0.2542	3.2694	5.3565	6.3317
909	0.2543	3.2354	5.7126	6.4829
910	0.2544	3.0615	5.6077	6.1199
911	0.2544	2.8371	5.0571	5.7444
912	0.2545	2.6019	4.2775	5.3378
913	0.2545	2.2966	3.5148	4.8578
914	0.2546	1.8793	2.7138	4.4301
915	0.2547	1.5131	1.9910	3.8015
916	0.2547	1.0053	1.6050	3.1312
917	0.2548	0.4881	1.3841	2.1167
918	0.2548	0.4893	1.2002	1.0829
919	0.2549	0.8211	0.9725	0.5493
920	0.2550	0.9135	0.9584	0.7917
921	0.2550	0.9150	0.8821	0.9669
922	0.2551	0.9460	0.5763	0.9073
923	0.2551	0.9408	0.7639	0.9366
924	0.2552	1.0192	1.0691	1.0648
925	0.2553	1.1671	1.3010	0.9766
926	0.2553	1.1922	1.4588	0.6876
927	0.2554	1.1615	1.4352	0.4663
928	0.2554	1.0729	1.2940	0.2059
929	0.2555	0.8199	0.9026	0.2423
930	0.2556	0.6279	0.3122	0.2834
931	0.2556	0.4530	0.4622	0.4575
932	0.2557	0.2367	0.7894	0.4004
933	0.2557	0.3163	1.0407	0.5802
934	0.2558	0.6033	0.9327	1.0182
935	0.2559	0.8736	0.8172	1.0805
936	0.2559	1.0943	0.7498	0.9249
937	0.2560	1.3127	0.7448	0.6984
938	0.2560	1.4059	0.8501	0.6421
939	0.2561	1.3394	0.8848	1.2606
940	0.2562	1.2397	1.0399	1.4065
941	0.2562	1.1348	1.0822	1.3261
942	0.2563	0.9908	0.9883	1.0911
943	0.2563	0.6949	0.9723	0.8401
944	0.2564	0.3711	1.3051	0.8991
945	0.2565	0.3449	1.7944	1.2389
946	0.2565	0.6286	2.1668	2.1177
947	0.2566	1.0907	2.4233	2.9817
948	0.2566	1.5705	2.7090	3.8959
949	0.2567	2.0116	2.8741	4.9392
950	0.2568	2.1531	3.0440	5.2863
951	0.2568	2.1548	3.3941	5.4451
952	0.2569	2.2830	3.6210	5.3581
953	0.2569	2.5133	3.6596	4.9818
954	0.2570	2.6942	3.5919	4.8219
955	0.2571	2.8301	3.7903	4.9071
956	0.2571	3.0247	4.1628	5.0207
957	0.2572	3.2244	4.4051	5.3146
958	0.2572	3.3217	4.6229	5.7759
959	0.2573	3.3512	4.7937	6.2523
960	0.2574	3.4044	5.1003	6.8575
961	0.2574	3.4464	5.4002	6.9597
962	0.2575	3.2683	5.5220	6.8174
963	0.2575	2.9080	5.4267	6.3926
964	0.2576	2.5544	4.8059	5.7276
965	0.2577	2.2123	3.9791	5.4606
966	0.2577	1.8612	3.1602	4.8056
967	0.2578	1.5417	2.3866	3.8347
968	0.2578	1.0938	1.7303	2.8781
969	0.2579	0.6346	0.9669	2.0511
970	0.2580	0.2636	0.3416	1.6561
971	0.2580	0.2988	0.1089	1.1226
972	0.2581	0.5075	0.2818	0.6110
973	0.2581	0.6745	0.4437	1.1655
974	0.2582	0.8963	0.8936	1.7893
975	0.2583	1.2096	1.3341	1.9273
976	0.2583	1.2753	1.5669	1.8278
977	0.2584	1.2706	1.7207	1.6833
978	0.2584	1.3867	1.9519	1.7682
979	0.2585	1.3855	2.2499	1.8104
980	0.2586	1.2794	2.6658	1.7581
981	0.2586	1.3507	3.0647	1.9856
982	0.2587	1.7293	3.1717	2.3453
983	0.2587	2.0984	3.0856	3.0077
984	0.2588	2.4040	2.7517	3.8121
985	0.2589	2.4949	2.2207	4.0970
986	0.2589	2.5488	1.9957	3.9949
987	0.2590	2.5828	1.9353	4.0425
988	0.2590	2.3808	1.8526	4.2078
989	0.2591	2.0826	1.8606	4.4082
990	0.2592	1.7388	1.8531	4.3503
991	0.2592	1.4557	2.0721	4.0716
992	0.2593	1.1138	2.3056	3.8528
993	0.2593	0.7515	2.2711	3.3649
994	0.2594	0.4855	1.9671	2.7044
995	0.2595	0.4033	1.6379	2.2932
996	0.2595	0.3844	1.5366	1.8053
997	0.2596	0.3535	1.4804	1.5359
998	0.2596	0.2900	1.5447	1.7161
999	0.2597	0.2453	1.6496	1.9671
1000	0.2598	0.1563	1.5950	2.1860
1001	0.2598	0.0624	1.4042	2.4241
1002	0.2599	0.1177	1.4564	2.9146
1003	0.2599	0.2151	1.7720	3.1783
1004	0.2600	0.3313	1.9368	3.2893

[truncated: 1 more sheets: HGon_stressOpt_top_stress]
