# Supplementary material for: FE vibration analyses of novel conforming meta-structures and standard lattices for simple bricks and a topology-optimized aerodynamic bracket
Source: Sci Rep. 2020 Dec 8;10:21484. doi: 10.1038/s41598-020-78239-9 (PMC7722937; doi:10.1038/s41598-020-78239-9)
Supplement: Supplementary file 5 — Supplementary Information 4. [file 41598_2020_78239_MOESM5_ESM.zip › Raw_data_disp_stress_Rect.ods]

## Sheet: Rect_shell_topdisp
0	0.0000	0.0000
1	0.0100	0.1149
2	0.0200	0.2787
3	0.0300	0.3627
4	0.0400	0.5116
5	0.0500	0.6353
6	0.0600	0.7353
7	0.0700	0.8999
8	0.0800	0.9947
9	0.0900	1.1196
10	0.1000	1.2717
11	0.1001	1.2637
12	0.1002	1.2485
13	0.1003	1.2271
14	0.1004	1.2056
15	0.1005	1.1738
16	0.1006	1.1463
17	0.1007	1.1137
18	0.1008	1.0800
19	0.1009	1.0490
20	0.1010	1.0110
21	0.1011	0.9810
22	0.1012	0.9384
23	0.1013	0.9061
24	0.1014	0.8654
25	0.1015	0.8300
26	0.1016	0.7807
27	0.1017	0.7330
28	0.1018	0.6742
29	0.1019	0.6153
30	0.1020	0.5607
31	0.1021	0.5157
32	0.1022	0.4698
33	0.1023	0.4286
34	0.1024	0.3825
35	0.1025	0.3405
36	0.1026	0.2907
37	0.1027	0.2423
38	0.1028	0.1839
39	0.1029	0.1356
40	0.1030	0.0876
41	0.1031	0.0562
42	0.1032	0.0665
43	0.1033	0.1192
44	0.1034	0.1835
45	0.1035	0.2469
46	0.1036	0.2979
47	0.1037	0.3546
48	0.1038	0.4035
49	0.1039	0.4539
50	0.1040	0.5105
51	0.1041	0.5733
52	0.1042	0.6294
53	0.1043	0.6932
54	0.1044	0.7568
55	0.1045	0.8236
56	0.1046	0.8806
57	0.1047	0.9356
58	0.1048	0.9830
59	0.1049	1.0284
60	0.1050	1.0731
61	0.1051	1.1039
62	0.1052	1.1274
63	0.1053	1.1385
64	0.1054	1.1390
65	0.1055	1.1445
66	0.1056	1.1513
67	0.1057	1.1571
68	0.1058	1.1584
69	0.1059	1.1604
70	0.1060	1.1605
71	0.1061	1.1532
72	0.1062	1.1339
73	0.1063	1.1178
74	0.1064	1.1015
75	0.1065	1.0912
76	0.1066	1.0736
77	0.1067	1.0484
78	0.1068	1.0225
79	0.1069	0.9963
80	0.1070	0.9649
81	0.1071	0.9411
82	0.1072	0.9173
83	0.1073	0.8888
84	0.1074	0.8610
85	0.1075	0.8327
86	0.1076	0.7983
87	0.1077	0.7562
88	0.1078	0.7159
89	0.1079	0.6749
90	0.1080	0.6256
91	0.1081	0.5773
92	0.1082	0.5321
93	0.1083	0.4748
94	0.1084	0.4206
95	0.1085	0.3573
96	0.1086	0.3072
97	0.1087	0.2526
98	0.1088	0.2014
99	0.1089	0.1431
100	0.1090	0.0852
101	0.1091	0.0250
102	0.1092	0.0628
103	0.1093	0.1414
104	0.1094	0.2208
105	0.1095	0.2963
106	0.1096	0.3735
107	0.1097	0.4432
108	0.1098	0.5148
109	0.1099	0.5752
110	0.1100	0.6291
111	0.1101	0.6843
112	0.1102	0.7328
113	0.1103	0.7721
114	0.1104	0.8071
115	0.1105	0.8373
116	0.1106	0.8701
117	0.1107	0.9121
118	0.1108	0.9430
119	0.1109	0.9781
120	0.1110	1.0012
121	0.1111	1.0193
122	0.1112	1.0402
123	0.1113	1.0487
124	0.1114	1.0546
125	0.1115	1.0593
126	0.1116	1.0704
127	0.1117	1.0759
128	0.1118	1.0851
129	0.1119	1.0929
130	0.1120	1.0926
131	0.1121	1.0977
132	0.1122	1.1042
133	0.1123	1.1131
134	0.1124	1.1194
135	0.1125	1.1127
136	0.1126	1.1000
137	0.1127	1.0840
138	0.1128	1.0629
139	0.1129	1.0279
140	0.1130	1.0024
141	0.1131	0.9716
142	0.1132	0.9470
143	0.1133	0.9207
144	0.1134	0.8956
145	0.1135	0.8725
146	0.1136	0.8359
147	0.1137	0.7892
148	0.1138	0.7457
149	0.1139	0.6965
150	0.1140	0.6438
151	0.1141	0.5827
152	0.1142	0.5149
153	0.1143	0.4386
154	0.1144	0.3660
155	0.1145	0.2926
156	0.1146	0.2239
157	0.1147	0.1519
158	0.1148	0.0936
159	0.1149	0.0415
160	0.1150	0.0497
161	0.1151	0.1061
162	0.1152	0.1656
163	0.1153	0.2349
164	0.1154	0.2964
165	0.1155	0.3486
166	0.1156	0.3979
167	0.1157	0.4492
168	0.1158	0.4951
169	0.1159	0.5462
170	0.1160	0.5887
171	0.1161	0.6310
172	0.1162	0.6652
173	0.1163	0.6975
174	0.1164	0.7212
175	0.1165	0.7570
176	0.1166	0.7901
177	0.1167	0.8272
178	0.1168	0.8637
179	0.1169	0.9042
180	0.1170	0.9425
181	0.1171	0.9744
182	0.1172	1.0021
183	0.1173	1.0338
184	0.1174	1.0615
185	0.1175	1.0832
186	0.1176	1.1015
187	0.1177	1.1181
188	0.1178	1.1288
189	0.1179	1.1338
190	0.1180	1.1333
191	0.1181	1.1361
192	0.1182	1.1355
193	0.1183	1.1378
194	0.1184	1.1451
195	0.1185	1.1399
196	0.1186	1.1329
197	0.1187	1.1252
198	0.1188	1.1071
199	0.1189	1.0760
200	0.1190	1.0467
201	0.1191	1.0093
202	0.1192	0.9658
203	0.1193	0.9074
204	0.1194	0.8512
205	0.1195	0.7919
206	0.1196	0.7367
207	0.1197	0.6845
208	0.1198	0.6285
209	0.1199	0.5806
210	0.1200	0.5241
211	0.1201	0.4768
212	0.1202	0.4240
213	0.1203	0.3612
214	0.1204	0.3019
215	0.1205	0.2413
216	0.1206	0.1766
217	0.1207	0.1266
218	0.1208	0.0755
219	0.1209	0.0418
220	0.1210	0.0475
221	0.1211	0.0911
222	0.1212	0.1286
223	0.1213	0.1719
224	0.1214	0.2124
225	0.1215	0.2550
226	0.1216	0.3046
227	0.1217	0.3584
228	0.1218	0.4150
229	0.1219	0.4693
230	0.1220	0.5298
231	0.1221	0.5920
232	0.1222	0.6473
233	0.1223	0.6934
234	0.1224	0.7399
235	0.1225	0.7816
236	0.1226	0.8261
237	0.1227	0.8624
238	0.1228	0.8938
239	0.1229	0.9321
240	0.1230	0.9628
241	0.1231	1.0028
242	0.1232	1.0405
243	0.1233	1.0742
244	0.1234	1.1122
245	0.1235	1.1454
246	0.1236	1.1695
247	0.1237	1.1808
248	0.1238	1.1875
249	0.1239	1.1841
250	0.1240	1.1724
251	0.1241	1.1640
252	0.1242	1.1505
253	0.1243	1.1357
254	0.1244	1.1164
255	0.1245	1.0902
256	0.1246	1.0616
257	0.1247	1.0372
258	0.1248	1.0073
259	0.1249	0.9758
260	0.1250	0.9366
261	0.1251	0.8948
262	0.1252	0.8561
263	0.1253	0.8086
264	0.1254	0.7646
265	0.1255	0.7147
266	0.1256	0.6703
267	0.1257	0.6308
268	0.1258	0.5990
269	0.1259	0.5653
270	0.1260	0.5288
271	0.1261	0.4846
272	0.1262	0.4402
273	0.1263	0.4003
274	0.1264	0.3507
275	0.1265	0.3040
276	0.1266	0.2567
277	0.1267	0.2052
278	0.1268	0.1465
279	0.1269	0.0896
280	0.1270	0.0453
281	0.1271	0.0687
282	0.1272	0.1204
283	0.1273	0.1757
284	0.1274	0.2242
285	0.1275	0.2708
286	0.1276	0.3239
287	0.1277	0.3904
288	0.1278	0.4518
289	0.1279	0.5107
290	0.1280	0.5688
291	0.1281	0.6218
292	0.1282	0.6777
293	0.1283	0.7326
294	0.1284	0.7890
295	0.1285	0.8496
296	0.1286	0.8995
297	0.1287	0.9386
298	0.1288	0.9747
299	0.1289	1.0053
300	0.1290	1.0230
301	0.1291	1.0450
302	0.1292	1.0632
303	0.1293	1.0850
304	0.1294	1.1016
305	0.1295	1.1114
306	0.1296	1.1122
307	0.1297	1.1096
308	0.1298	1.1048
309	0.1299	1.0979
310	0.1300	1.0860
311	0.1301	1.0738
312	0.1302	1.0611
313	0.1303	1.0368
314	0.1304	1.0145
315	0.1305	0.9956
316	0.1306	0.9717
317	0.1307	0.9568
318	0.1308	0.9421
319	0.1309	0.9349
320	0.1310	0.9263
321	0.1311	0.9073
322	0.1312	0.8892
323	0.1313	0.8588
324	0.1314	0.8235
325	0.1315	0.7881
326	0.1316	0.7476
327	0.1317	0.7051
328	0.1318	0.6608
329	0.1319	0.6135
330	0.1320	0.5599
331	0.1321	0.5152
332	0.1322	0.4623
333	0.1323	0.4129
334	0.1324	0.3585
335	0.1325	0.3066
336	0.1326	0.2576
337	0.1327	0.1969
338	0.1328	0.1272
339	0.1329	0.0605
340	0.1330	0.0227
341	0.1331	0.0918
342	0.1332	0.1600
343	0.1333	0.2327
344	0.1334	0.2939
345	0.1335	0.3582
346	0.1336	0.4221
347	0.1337	0.4761
348	0.1338	0.5286
349	0.1339	0.5793
350	0.1340	0.6219
351	0.1341	0.6642
352	0.1342	0.7087
353	0.1343	0.7580
354	0.1344	0.8018
355	0.1345	0.8462
356	0.1346	0.8862
357	0.1347	0.9134
358	0.1348	0.9325
359	0.1349	0.9439
360	0.1350	0.9544
361	0.1351	0.9605
362	0.1352	0.9694
363	0.1353	0.9771
364	0.1354	0.9900
365	0.1355	1.0031
366	0.1356	1.0153
367	0.1357	1.0276
368	0.1358	1.0440
369	0.1359	1.0554
370	0.1360	1.0739
371	0.1361	1.0837
372	0.1362	1.0879
373	0.1363	1.0855
374	0.1364	1.0741
375	0.1365	1.0575
376	0.1366	1.0443
377	0.1367	1.0246
378	0.1368	1.0065
379	0.1369	0.9875
380	0.1370	0.9626
381	0.1371	0.9388
382	0.1372	0.9037
383	0.1373	0.8756
384	0.1374	0.8405
385	0.1375	0.7993
386	0.1376	0.7564
387	0.1377	0.7070
388	0.1378	0.6498
389	0.1379	0.5868
390	0.1380	0.5227
391	0.1381	0.4560
392	0.1382	0.3985
393	0.1383	0.3397
394	0.1384	0.2866
395	0.1385	0.2278
396	0.1386	0.1679
397	0.1387	0.1132
398	0.1388	0.0537
399	0.1389	0.0419
400	0.1390	0.0921
401	0.1391	0.1541
402	0.1392	0.2060
403	0.1393	0.2688
404	0.1394	0.3216
405	0.1395	0.3769
406	0.1396	0.4279
407	0.1397	0.4762
408	0.1398	0.5066
409	0.1399	0.5396
410	0.1400	0.5682
411	0.1401	0.5987
412	0.1402	0.6383
413	0.1403	0.6717
414	0.1404	0.7075
415	0.1405	0.7426
416	0.1406	0.7746
417	0.1407	0.8114
418	0.1408	0.8548
419	0.1409	0.8934
420	0.1410	0.9311
421	0.1411	0.9727
422	0.1412	1.0025
423	0.1413	1.0274
424	0.1414	1.0499
425	0.1415	1.0631
426	0.1416	1.0714
427	0.1417	1.0853
428	0.1418	1.0968
429	0.1419	1.1095
430	0.1420	1.1114
431	0.1421	1.1177
432	0.1422	1.1183
433	0.1423	1.1140
434	0.1424	1.1025
435	0.1425	1.0855
436	0.1426	1.0680
437	0.1427	1.0414
438	0.1428	1.0141
439	0.1429	0.9767
440	0.1430	0.9339
441	0.1431	0.8862
442	0.1432	0.8456
443	0.1433	0.8004
444	0.1434	0.7569
445	0.1435	0.7166
446	0.1436	0.6676
447	0.1437	0.6166
448	0.1438	0.5709
449	0.1439	0.5136
450	0.1440	0.4550
451	0.1441	0.4012
452	0.1442	0.3408
453	0.1443	0.2799
454	0.1444	0.2252
455	0.1445	0.1779
456	0.1446	0.1263
457	0.1447	0.0748
458	0.1448	0.0327
459	0.1449	0.0189
460	0.1450	0.0466
461	0.1451	0.0835
462	0.1452	0.1222
463	0.1453	0.1760
464	0.1454	0.2269
465	0.1455	0.2814
466	0.1456	0.3371
467	0.1457	0.4004
468	0.1458	0.4546
469	0.1459	0.5113
470	0.1460	0.5595
471	0.1461	0.6051
472	0.1462	0.6504
473	0.1463	0.6958
474	0.1464	0.7450
475	0.1465	0.7853
476	0.1466	0.8329
477	0.1467	0.8745
478	0.1468	0.9130
479	0.1469	0.9585
480	0.1470	0.9990
481	0.1471	1.0321
482	0.1472	1.0577
483	0.1473	1.0777
484	0.1474	1.0921
485	0.1475	1.0979
486	0.1476	1.1033
487	0.1477	1.1010
488	0.1478	1.0967
489	0.1479	1.0990
490	0.1480	1.0930
491	0.1481	1.0843
492	0.1482	1.0769
493	0.1483	1.0601
494	0.1484	1.0422
495	0.1485	1.0254
496	0.1486	1.0026
497	0.1487	0.9705
498	0.1488	0.9349
499	0.1489	0.8920
500	0.1490	0.8525
501	0.1491	0.8060
502	0.1492	0.7669
503	0.1493	0.7207
504	0.1494	0.6856
505	0.1495	0.6572
506	0.1496	0.6224
507	0.1497	0.5945
508	0.1498	0.5563
509	0.1499	0.5172
510	0.1500	0.4860
511	0.1501	0.4511
512	0.1502	0.4108
513	0.1503	0.3590
514	0.1504	0.3081
515	0.1505	0.2581
516	0.1506	0.2085
517	0.1507	0.1530
518	0.1508	0.0983
519	0.1509	0.0461
520	0.1510	0.0362
521	0.1511	0.0898
522	0.1512	0.1477
523	0.1513	0.2079
524	0.1514	0.2688
525	0.1515	0.3268
526	0.1516	0.3894
527	0.1517	0.4441
528	0.1518	0.4995
529	0.1519	0.5636
530	0.1520	0.6235
531	0.1521	0.6811
532	0.1522	0.7324
533	0.1523	0.7712
534	0.1524	0.8085
535	0.1525	0.8464
536	0.1526	0.8710
537	0.1527	0.9004
538	0.1528	0.9255
539	0.1529	0.9535
540	0.1530	0.9802
541	0.1531	1.0037
542	0.1532	1.0216
543	0.1533	1.0425
544	0.1534	1.0541
545	0.1535	1.0589
546	0.1536	1.0666
547	0.1537	1.0626
548	0.1538	1.0489
549	0.1539	1.0347
550	0.1540	1.0125
551	0.1541	0.9926
552	0.1542	0.9768
553	0.1543	0.9649
554	0.1544	0.9505
555	0.1545	0.9456
556	0.1546	0.9357
557	0.1547	0.9270
558	0.1548	0.9141
559	0.1549	0.8981
560	0.1550	0.8807
561	0.1551	0.8589
562	0.1552	0.8334
563	0.1553	0.8006
564	0.1554	0.7661
565	0.1555	0.7209
566	0.1556	0.6838
567	0.1557	0.6444
568	0.1558	0.6037
569	0.1559	0.5608
570	0.1560	0.5169
571	0.1561	0.4697
572	0.1562	0.4233
573	0.1563	0.3701
574	0.1564	0.3050
575	0.1565	0.2341
576	0.1566	0.1639
577	0.1567	0.0897
578	0.1568	0.0259
579	0.1569	0.0543
580	0.1570	0.1153
581	0.1571	0.1748
582	0.1572	0.2308
583	0.1573	0.2870
584	0.1574	0.3342
585	0.1575	0.3850
586	0.1576	0.4319
587	0.1577	0.4837
588	0.1578	0.5306
589	0.1579	0.5772
590	0.1580	0.6306
591	0.1581	0.6758
592	0.1582	0.7242
593	0.1583	0.7649
594	0.1584	0.7973
595	0.1585	0.8197
596	0.1586	0.8414
597	0.1587	0.8630
598	0.1588	0.8779
599	0.1589	0.8955
600	0.1590	0.9134
601	0.1591	0.9238
602	0.1592	0.9338
603	0.1593	0.9456
604	0.1594	0.9623
605	0.1595	0.9771
606	0.1596	0.9953
607	0.1597	1.0134
608	0.1598	1.0251
609	0.1599	1.0361
610	0.1600	1.0348
611	0.1601	1.0300
612	0.1602	1.0293
613	0.1603	1.0257
614	0.1604	1.0242
615	0.1605	1.0150
616	0.1606	1.0080
617	0.1607	0.9935
618	0.1608	0.9749
619	0.1609	0.9508
620	0.1610	0.9223
621	0.1611	0.8901
622	0.1612	0.8497
623	0.1613	0.8092
624	0.1614	0.7645
625	0.1615	0.7124
626	0.1616	0.6518
627	0.1617	0.5939
628	0.1618	0.5364
629	0.1619	0.4845
630	0.1620	0.4319
631	0.1621	0.3771
632	0.1622	0.3205
633	0.1623	0.2691
634	0.1624	0.2177
635	0.1625	0.1611
636	0.1626	0.1128
637	0.1627	0.0738
638	0.1628	0.0521
639	0.1629	0.0861
640	0.1630	0.1367
641	0.1631	0.1930
642	0.1632	0.2478
643	0.1633	0.3015
644	0.1634	0.3456
645	0.1635	0.3848
646	0.1636	0.4219
647	0.1637	0.4563
648	0.1638	0.4869
649	0.1639	0.5236
650	0.1640	0.5611
651	0.1641	0.5938
652	0.1642	0.6310
653	0.1643	0.6706
654	0.1644	0.7149
655	0.1645	0.7514
656	0.1646	0.7899
657	0.1647	0.8269
658	0.1648	0.8630
659	0.1649	0.8931
660	0.1650	0.9230
661	0.1651	0.9439
662	0.1652	0.9699
663	0.1653	0.9977
664	0.1654	1.0202
665	0.1655	1.0425
666	0.1656	1.0639
667	0.1657	1.0760
668	0.1658	1.0921
669	0.1659	1.0945
670	0.1660	1.0991
671	0.1661	1.0913
672	0.1662	1.0798
673	0.1663	1.0583
674	0.1664	1.0335
675	0.1665	1.0013
676	0.1666	0.9711
677	0.1667	0.9353
678	0.1668	0.9018
679	0.1669	0.8665
680	0.1670	0.8348
681	0.1671	0.8055
682	0.1672	0.7725
683	0.1673	0.7339
684	0.1674	0.6914
685	0.1675	0.6426
686	0.1676	0.5933
687	0.1677	0.5398
688	0.1678	0.4897
689	0.1679	0.4358
690	0.1680	0.3792
691	0.1681	0.3292
692	0.1682	0.2794
693	0.1683	0.2360
694	0.1684	0.1943
695	0.1685	0.1574
696	0.1686	0.1204
697	0.1687	0.0804
698	0.1688	0.0393
699	0.1689	0.0333
700	0.1690	0.0778
701	0.1691	0.1281
702	0.1692	0.1778
703	0.1693	0.2279
704	0.1694	0.2732
705	0.1695	0.3228
706	0.1696	0.3701
707	0.1697	0.4180
708	0.1698	0.4662
709	0.1699	0.5136
710	0.1700	0.5606
711	0.1701	0.6090
712	0.1702	0.6577
713	0.1703	0.7101
714	0.1704	0.7621
715	0.1705	0.8129
716	0.1706	0.8663
717	0.1707	0.9160
718	0.1708	0.9559
719	0.1709	0.9788
720	0.1710	0.9984
721	0.1711	1.0133
722	0.1712	1.0275
723	0.1713	1.0335
724	0.1714	1.0385
725	0.1715	1.0421
726	0.1716	1.0400
727	0.1717	1.0368
728	0.1718	1.0379
729	0.1719	1.0343
730	0.1720	1.0241
731	0.1721	1.0205
732	0.1722	1.0077
733	0.1723	0.9908
734	0.1724	0.9687
735	0.1725	0.9435
736	0.1726	0.9132
737	0.1727	0.8759
738	0.1728	0.8469
739	0.1729	0.8165
740	0.1730	0.7832
741	0.1731	0.7492
742	0.1732	0.7212
743	0.1733	0.6883
744	0.1734	0.6565
745	0.1735	0.6223
746	0.1736	0.5884
747	0.1737	0.5561
748	0.1738	0.5249
749	0.1739	0.4814
750	0.1740	0.4394
751	0.1741	0.3884
752	0.1742	0.3428
753	0.1743	0.2983
754	0.1744	0.2537
755	0.1745	0.2064
756	0.1746	0.1578
757	0.1747	0.1095
758	0.1748	0.0587
759	0.1749	0.0285
760	0.1750	0.0624
761	0.1751	0.1188
762	0.1752	0.1859
763	0.1753	0.2544
764	0.1754	0.3204
765	0.1755	0.3861
766	0.1756	0.4529
767	0.1757	0.5123
768	0.1758	0.5707
769	0.1759	0.6174
770	0.1760	0.6607
771	0.1761	0.7021
772	0.1762	0.7346
773	0.1763	0.7704
774	0.1764	0.7985
775	0.1765	0.8239
776	0.1766	0.8470
777	0.1767	0.8744
778	0.1768	0.9023
779	0.1769	0.9270
780	0.1770	0.9501
781	0.1771	0.9681
782	0.1772	0.9796
783	0.1773	0.9886
784	0.1774	0.9942
785	0.1775	0.9951
786	0.1776	0.9881
787	0.1777	0.9766
788	0.1778	0.9688
789	0.1779	0.9646
790	0.1780	0.9564
791	0.1781	0.9491
792	0.1782	0.9468
793	0.1783	0.9448
794	0.1784	0.9388
795	0.1785	0.9326
796	0.1786	0.9157
797	0.1787	0.8962
798	0.1788	0.8713
799	0.1789	0.8449
800	0.1790	0.8207
801	0.1791	0.7890
802	0.1792	0.7587
803	0.1793	0.7330
804	0.1794	0.7029
805	0.1795	0.6761
806	0.1796	0.6443
807	0.1797	0.6102
808	0.1798	0.5621
809	0.1799	0.5147
810	0.1800	0.4625
811	0.1801	0.4056
812	0.1802	0.3397
813	0.1803	0.2727
814	0.1804	0.2009
815	0.1805	0.1381
816	0.1806	0.0763
817	0.1807	0.0122
818	0.1808	0.0542
819	0.1809	0.1141
820	0.1810	0.1665
821	0.1811	0.2162
822	0.1812	0.2649
823	0.1813	0.3150
824	0.1814	0.3712
825	0.1815	0.4212
826	0.1816	0.4658
827	0.1817	0.5123
828	0.1818	0.5542
829	0.1819	0.5977
830	0.1820	0.6343
831	0.1821	0.6635
832	0.1822	0.6934
833	0.1823	0.7181
834	0.1824	0.7498
835	0.1825	0.7723
836	0.1826	0.7977
837	0.1827	0.8191
838	0.1828	0.8439
839	0.1829	0.8694
840	0.1830	0.8939
841	0.1831	0.9147
842	0.1832	0.9338
843	0.1833	0.9490
844	0.1834	0.9606
845	0.1835	0.9677
846	0.1836	0.9788
847	0.1837	0.9834
848	0.1838	0.9884
849	0.1839	0.9887
850	0.1840	0.9942
851	0.1841	0.9938
852	0.1842	0.9940
853	0.1843	0.9897
854	0.1844	0.9852
855	0.1845	0.9798
856	0.1846	0.9695
857	0.1847	0.9543
858	0.1848	0.9280
859	0.1849	0.8962
860	0.1850	0.8611
861	0.1851	0.8146
862	0.1852	0.7658
863	0.1853	0.7181
864	0.1854	0.6619
865	0.1855	0.6110
866	0.1856	0.5599
867	0.1857	0.5112
868	0.1858	0.4587
869	0.1859	0.4071
870	0.1860	0.3522
871	0.1861	0.3065
872	0.1862	0.2549
873	0.1863	0.2074
874	0.1864	0.1563
875	0.1865	0.1047
876	0.1866	0.0638
877	0.1867	0.0516
878	0.1868	0.0807
879	0.1869	0.1229
880	0.1870	0.1663
881	0.1871	0.2132
882	0.1872	0.2524
883	0.1873	0.2838
884	0.1874	0.3265
885	0.1875	0.3628
886	0.1876	0.4087
887	0.1877	0.4473
888	0.1878	0.4915
889	0.1879	0.5327
890	0.1880	0.5782
891	0.1881	0.6230
892	0.1882	0.6639
893	0.1883	0.6996
894	0.1884	0.7335
895	0.1885	0.7646
896	0.1886	0.7896
897	0.1887	0.8174
898	0.1888	0.8426
899	0.1889	0.8705
900	0.1890	0.8987
901	0.1891	0.9279
902	0.1892	0.9657
903	0.1893	0.9977
904	0.1894	1.0269
905	0.1895	1.0450
906	0.1896	1.0625
907	0.1897	1.0668
908	0.1898	1.0636
909	0.1899	1.0508
910	0.1900	1.0401
911	0.1901	1.0220
912	0.1902	1.0004
913	0.1903	0.9746
914	0.1904	0.9504
915	0.1905	0.9185
916	0.1906	0.8963
917	0.1907	0.8658
918	0.1908	0.8418
919	0.1909	0.8075
920	0.1910	0.7680
921	0.1911	0.7296
922	0.1912	0.6872
923	0.1913	0.6448
924	0.1914	0.5983
925	0.1915	0.5505
926	0.1916	0.5100
927	0.1917	0.4649
928	0.1918	0.4260
929	0.1919	0.3856
930	0.1920	0.3470
931	0.1921	0.3102
932	0.1922	0.2667
933	0.1923	0.2260
934	0.1924	0.1872
935	0.1925	0.1458
936	0.1926	0.1004
937	0.1927	0.0610
938	0.1928	0.0536
939	0.1929	0.0860
940	0.1930	0.1292
941	0.1931	0.1719
942	0.1932	0.2199
943	0.1933	0.2644
944	0.1934	0.3084
945	0.1935	0.3484
946	0.1936	0.3915
947	0.1937	0.4394
948	0.1938	0.4882
949	0.1939	0.5405
950	0.1940	0.5906
951	0.1941	0.6435
952	0.1942	0.6967
953	0.1943	0.7493
954	0.1944	0.7977
955	0.1945	0.8415
956	0.1946	0.8782
957	0.1947	0.9047
958	0.1948	0.9366
959	0.1949	0.9604
960	0.1950	0.9759
961	0.1951	0.9829
962	0.1952	0.9901
963	0.1953	0.9949
964	0.1954	1.0016
965	0.1955	0.9968
966	0.1956	0.9975
967	0.1957	0.9888
968	0.1958	0.9830
969	0.1959	0.9784
970	0.1960	0.9637
971	0.1961	0.9414
972	0.1962	0.9194
973	0.1963	0.9010
974	0.1964	0.8815
975	0.1965	0.8595
976	0.1966	0.8359
977	0.1967	0.8105
978	0.1968	0.7883
979	0.1969	0.7675
980	0.1970	0.7480
981	0.1971	0.7231
982	0.1972	0.6984
983	0.1973	0.6698
984	0.1974	0.6310
985	0.1975	0.5934
986	0.1976	0.5578
987	0.1977	0.5153
988	0.1978	0.4699
989	0.1979	0.4209
990	0.1980	0.3819
991	0.1981	0.3378
992	0.1982	0.2970
993	0.1983	0.2493
994	0.1984	0.2079
995	0.1985	0.1589
996	0.1986	0.1131
997	0.1987	0.0664
998	0.1988	0.0206
999	0.1989	0.0642
1000	0.1990	0.1251
1001	0.1991	0.1906
1002	0.1992	0.2531
1003	0.1993	0.3183
1004	0.1994	0.3823
1005	0.1995	0.4406
1006	0.1996	0.4901
1007	0.1997	0.5359
1008	0.1998	0.5822
1009	0.1999	0.6252
1010	0.2000	0.6657

## Sheet: Rect_LAT-topdisp-lowdens
0	0	0.047211148174437
1	0.00999999978	0.286996690128211
2	0.0199999996	0.535965684203058
3	0.0299999993	0.817590368526116
4	0.0399999991	1.09088248923945
5	0.0500000007	1.3580941094413
6	0.0599999987	1.53326535873315
7	0.0700000003	1.76881578328741
8	0.0799999982	2.08426820170258
9	0.0900000036	2.3297793081463
10	0.100000001	2.6192749699999
11	0.100199997	2.51743800030728
12	0.100400001	2.46275630728484
13	0.100599997	2.34332985384604
14	0.1008	2.17460194539767
15	0.101000004	2.00048822869188
16	0.101199999	1.85590743778408
17	0.101400003	1.60558478567363
18	0.101599999	1.44256935022947
19	0.101800002	1.14923036653876
20	0.101999998	0.949193239344932
21	0.102200001	0.714242815270824
22	0.102399997	0.459097519201718
23	0.102600001	0.121888050624369
24	0.102799997	0.195316642922976
25	0.103	0.455020345882582
26	0.103200004	0.797221318463051
27	0.103399999	0.968177499420171
28	0.103600003	1.24296106543178
29	0.103799999	1.53022745954969
30	0.104000002	1.70813990984576
31	0.104199998	1.93258216707505
32	0.104400001	2.02057042645769
33	0.104599997	2.22146945718589
34	0.104800001	2.28356969734948
35	0.104999997	2.42716186641424
36	0.1052	2.43278153411882
37	0.105400003	2.41144552757759
38	0.105599999	2.39129237520289
39	0.105800003	2.30404847559927
40	0.105999999	2.15662057421525
41	0.106200002	1.98178790257516
42	0.106399998	1.70144410560233
43	0.106600001	1.4927522626545
44	0.106799997	1.24917091623023
45	0.107000001	1.03883735880338
46	0.107199997	0.817535766610811
47	0.1074	0.643710121147205
48	0.107600003	0.399177313911822
49	0.107799999	0.127710155286765
50	0.108000003	0.214743792334857
51	0.108199999	0.505093842777049
52	0.108400002	0.792391655965932
53	0.108599998	1.13182658968107
54	0.108800001	1.39834286667714
55	0.108999997	1.54154709492599
56	0.109200001	1.76915486826657
57	0.109399997	1.96657836471674
58	0.1096	2.0920859977975
59	0.109800003	2.19083470644083
60	0.109999999	2.282685760647
61	0.110200003	2.31923242080753
62	0.110399999	2.36894871811493
63	0.110600002	2.35184554217038
64	0.110799998	2.3551957796817
65	0.111000001	2.21301896021339
66	0.111199997	2.04261863836742
67	0.111400001	1.85978072151669
68	0.111599997	1.61864962827198
69	0.1118	1.46654790284675
70	0.112000003	1.23609689820474
71	0.112199999	0.970029282778128
72	0.112400003	0.724522486993289
73	0.112599999	0.492289009069951
74	0.112800002	0.315050641323139
75	0.112999998	0.067720463523197
76	0.113200001	0.358192584832782
77	0.113399997	0.571712237166315
78	0.113600001	0.883301994507366
79	0.113799997	1.07751905899846
80	0.114	1.38886606493825
81	0.114200003	1.64370519297721
82	0.114399999	1.88887221183577
83	0.114600003	2.02541768502331
84	0.114799999	2.14334673610385
85	0.115000002	2.21569492466572
86	0.115199998	2.29331384701413
87	0.115400001	2.33908415059207
88	0.115599997	2.31680941032077
89	0.115800001	2.34106077674906
90	0.115999997	2.21479860670347
91	0.1162	2.0966493082438
92	0.116400003	1.95673214689617
93	0.116599999	1.76871976437079
94	0.116800003	1.61749254808297
95	0.116999999	1.32106373145718
96	0.117200002	1.13542169737905
97	0.117399998	0.877468203267339
98	0.117600001	0.691314192679948
99	0.117799997	0.429763597679512
100	0.118000001	0.253114574657253
101	0.118199997	0.146444362820664
102	0.1184	0.390942736041348
103	0.118600003	0.639697971304634
104	0.118799999	0.862530283453078
105	0.119000003	1.1229006723064
106	0.119199999	1.46297359648552
107	0.119400002	1.7017201014499
108	0.119599998	1.84501919030598
109	0.119800001	2.06799196613868
110	0.119999997	2.19490448419949
111	0.120200001	2.24337583461735
112	0.120399997	2.26034467718388
113	0.1206	2.22611174274882
114	0.120800003	2.27017027498719
115	0.120999999	2.16356494497973
116	0.121200003	2.14645450050187
117	0.121399999	2.01882023473313
118	0.121600002	1.81297124795089
119	0.121799998	1.69223028470238
120	0.122000001	1.45166520173756
121	0.122199997	1.26288300360976
122	0.122400001	1.10407430040817
123	0.122599997	0.828573088986759
124	0.1228	0.592070817746213
125	0.123000003	0.31191751894986
126	0.123199999	0.125969688568929
127	0.123400003	0.209960766920508
128	0.123599999	0.454906316966479
129	0.123800002	0.677952504509139
130	0.123999998	0.987643223066452
131	0.124200001	1.24435958391872
132	0.124399997	1.44004247975682
133	0.124600001	1.7028749421594
134	0.124799997	1.89219626282127
135	0.125	2.04892726637703
136	0.125200003	2.14505134275634
137	0.125400007	2.16891382070018
138	0.125599995	2.21155430137997
139	0.125799999	2.19989460732213
140	0.126000002	2.21590712017073
141	0.126200005	2.13249960214959
142	0.126399994	2.03936785972057
143	0.126599997	1.89242369456396
144	0.126800001	1.76335548799354
145	0.127000004	1.62178117164493
146	0.127200007	1.42649019491787
147	0.127399996	1.26864148276613
148	0.127599999	1.04194228367863
149	0.127800003	0.807444123255898
150	0.128000006	0.52339467675568
151	0.128199995	0.282100346263323
152	0.128399998	0.042542511723967
153	0.128600001	0.381796597747318
154	0.128800005	0.630248758042739
155	0.128999993	0.812076456699558
156	0.129199997	1.0895405673675
157	0.1294	1.24865109297881
158	0.129600003	1.47145337732447
159	0.129800007	1.77594813363095
160	0.129999995	1.90284164680565
161	0.130199999	2.09156838436698
162	0.130400002	2.14354529257501
163	0.130600005	2.21418667521017
164	0.130799994	2.2179319765319
165	0.130999997	2.15037538584713
166	0.131200001	2.11875715183942
167	0.131400004	2.02826247929756
168	0.131600007	1.97256160671656
169	0.131799996	1.77950919707
170	0.131999999	1.70804934067465
171	0.132200003	1.53145741703565
172	0.132400006	1.39007792477193
173	0.132599995	1.19624590090387
174	0.132799998	1.01742385718091
175	0.133000001	0.747364311143582
176	0.133200005	0.518496744568435
177	0.133399993	0.276884182193073
178	0.133599997	0.164950179891465
179	0.1338	0.381393537688352
180	0.134000003	0.645634464861806
181	0.134200007	0.909922255467456
182	0.134399995	1.12549169509333
183	0.134599999	1.38169936928054
184	0.134800002	1.51100392959264
185	0.135000005	1.73931376589803
186	0.135199994	1.92426011795038
187	0.135399997	2.02418260735556
188	0.135600001	2.10837764601542
189	0.135800004	2.16895912251182
190	0.136000007	2.13132407528917
191	0.136199996	2.17212495634343
192	0.136399999	2.12176692781342
193	0.136600003	2.02812932412278
194	0.136800006	1.9266736419962
195	0.136999995	1.74762246688807
196	0.137199998	1.59612031383553
197	0.137400001	1.42555248471542
198	0.137600005	1.2762391428752
199	0.137799993	1.1334008217808
200	0.137999997	0.885628091387484
201	0.1382	0.707748165318113
202	0.138400003	0.449070054621263
203	0.138600007	0.169176991125118
204	0.138799995	0.207679576913535
205	0.138999999	0.452608105476784
206	0.139200002	0.727448067360207
207	0.139400005	0.997165535670965
208	0.139599994	1.23312463131228
209	0.139799997	1.46804795800542
210	0.140000001	1.61897352656431
211	0.140200004	1.78439520177291
212	0.140400007	1.93712931947656
213	0.140599996	1.96296630391662
214	0.140799999	2.1224129189973
215	0.141000003	2.16888241386276
216	0.141200006	2.10108501115447
217	0.141399994	2.13457843133348
218	0.141599998	2.07903671229079
219	0.141800001	1.93668085506819
220	0.142000005	1.86938259587733
221	0.142199993	1.69116973496603
222	0.142399997	1.51177662317636
223	0.1426	1.43040131130226
224	0.142800003	1.20168031811073
225	0.143000007	0.97530780220821
226	0.143199995	0.80695740059378
227	0.143399999	0.593362352058146
228	0.143600002	0.363509489419698
229	0.143800005	0.064090427915566
230	0.143999994	0.261331774803654
231	0.144199997	0.519711391825142
232	0.144400001	0.851361078327784
233	0.144600004	1.04195975609314
234	0.144800007	1.3070705949806
235	0.144999996	1.47544772787173
236	0.145199999	1.67250749004966
237	0.145400003	1.77191140399672
238	0.145600006	1.92588738649793
239	0.145799994	1.98915853390703
240	0.145999998	2.06155823184017
241	0.146200001	2.0278706699798
242	0.146400005	2.10023959720054
243	0.146599993	2.00340189400393
244	0.146799996	1.95772152264532
245	0.147	1.88280044237558
246	0.147200003	1.77501699219122
247	0.147400007	1.66039402263094
248	0.147599995	1.54140767415783
249	0.147799999	1.30089173011213
250	0.148000002	1.14120342487297
251	0.148200005	0.892835282339529
252	0.148399994	0.746408125328747
253	0.148599997	0.520030528153661
254	0.148800001	0.250425757549476
255	0.149000004	0.076259390752495
256	0.149200007	0.313269545319228
257	0.149399996	0.629151378104934
258	0.149599999	0.873266435604021
259	0.149800003	1.15138232709886
260	0.150000006	1.34123292133854
261	0.150199994	1.49293051257587
262	0.150399998	1.72475222343673
263	0.150600001	1.78344191504046
264	0.150800005	1.88604363138643
265	0.150999993	1.98239931859363
266	0.151199996	1.96549617308061
267	0.1514	1.99013748906901
268	0.151600003	2.05628543229908
269	0.151800007	1.99650276103025
270	0.151999995	1.92043389119595
271	0.152199998	1.85798835823379
272	0.152400002	1.76534797683462
273	0.152600005	1.65623780012862
274	0.152799994	1.43469728505807
275	0.152999997	1.28417765972863
276	0.153200001	1.02634434492609
277	0.153400004	0.895619692431455
278	0.153600007	0.609000770345877
279	0.153799996	0.360353371161325
280	0.153999999	0.187449724618216
281	0.154200003	0.201571276597154
282	0.154400006	0.410900143564257
283	0.154599994	0.653483419739664
284	0.154799998	0.985365136933177
285	0.155000001	1.13551023502864
286	0.155200005	1.40754460425982
287	0.155399993	1.57938363173132
288	0.155599996	1.66977738674686
289	0.1558	1.78320217324128
290	0.156000003	1.87715546100486
291	0.156200007	1.96757122455222
292	0.156399995	1.93793588637777
293	0.156599998	1.97921968317468
294	0.156800002	2.011718086601
295	0.157000005	1.90508953672353
296	0.157199994	1.91560222262551
297	0.157399997	1.82844644825479
298	0.157600001	1.66710696334301
299	0.157800004	1.56546299864597
300	0.158000007	1.36093663284709
301	0.158199996	1.25571116175951
302	0.158399999	0.983881127409162
303	0.158600003	0.8058318010143
304	0.158800006	0.541704163084695
305	0.158999994	0.272302542318871
306	0.159199998	0.092195987675234
307	0.159400001	0.306958476402227
308	0.159600005	0.509995681399575
309	0.159799993	0.797226064967989
310	0.159999996	1.02700546050396
311	0.1602	1.18287573671053
312	0.160400003	1.39405353426681
313	0.160600007	1.59440051609065
314	0.160799995	1.6707828848351
315	0.160999998	1.81233325618574
316	0.161200002	1.9246473064132
317	0.161400005	1.91984439597678
318	0.161599994	2.00143609240952
319	0.161799997	1.99245836076312
320	0.162	1.89002936584622
321	0.162200004	1.84568306381923
322	0.162400007	1.77588886452774
323	0.162599996	1.70600397274492
324	0.162799999	1.59952709432424
325	0.163000003	1.4731850126979
326	0.163200006	1.33392567224059
327	0.163399994	1.16148488761856
328	0.163599998	0.898329735434793
329	0.163800001	0.736475131549605
330	0.164000005	0.478740982429135
331	0.164199993	0.164020006389927
332	0.164399996	0.158273073341177
333	0.1646	0.383614266484991
334	0.164800003	0.655227831333077
335	0.165000007	0.880550189843373
336	0.165199995	1.0081686135964
337	0.165399998	1.1986031601843
338	0.165600002	1.42332843404143
339	0.165800005	1.60105050547646
340	0.165999994	1.68025053088825
341	0.166199997	1.80575619947375
342	0.1664	1.83928339860754
343	0.166600004	1.9348110817764
344	0.166800007	1.97319854236912
345	0.166999996	1.94164953521611
346	0.167199999	1.92197378474063
347	0.167400002	1.89929680820227
348	0.167600006	1.81485749156576
349	0.167799994	1.6457494193546
350	0.167999998	1.58246622712488
351	0.168200001	1.44415934597027
352	0.168400005	1.30361743615019
353	0.168599993	1.07487899543957
354	0.168799996	0.871920526598225
355	0.169	0.604490063999558
356	0.169200003	0.380911790989603
357	0.169400007	0.123860771749981
358	0.169599995	0.193256980741569
359	0.169799998	0.50114758993384
360	0.170000002	0.732040339474634
361	0.170200005	0.899261204650242
362	0.170399994	1.10624719715182
363	0.170599997	1.24173285785249
364	0.1708	1.44570338601732
365	0.171000004	1.60188321167931
366	0.171200007	1.65527906534989
367	0.171399996	1.77445712747475
368	0.171599999	1.86825563535072
369	0.171800002	1.88194434497964
370	0.172000006	1.91154091628863
371	0.172199994	1.88206978875726
372	0.172399998	1.84759602061321
373	0.172600001	1.80819389447839
374	0.172800004	1.72684971653574
375	0.172999993	1.59509368843474
376	0.173199996	1.46487815619643
377	0.1734	1.39681340008319
378	0.173600003	1.16587560943248
379	0.173800007	0.970425323893577
380	0.173999995	0.763772000639871
381	0.174199998	0.516497738335604
382	0.174400002	0.297841843908431
383	0.174600005	0.081976071457192
384	0.174799994	0.311345491807881
385	0.174999997	0.570869369225756
386	0.1752	0.756109236278728
387	0.175400004	0.970874835281182
388	0.175600007	1.18694911120502
389	0.175799996	1.30874103526567
390	0.175999999	1.46387276808599
391	0.176200002	1.56701022179277
392	0.176400006	1.67165912878668
393	0.176599994	1.786768606466
394	0.176799998	1.81713190359218
395	0.177000001	1.90892663451189
396	0.177200004	1.9208425659647
397	0.177399993	1.89470297893078
398	0.177599996	1.83215162665767
399	0.1778	1.8251121135317
400	0.178000003	1.66448986270739
401	0.178200006	1.59673953276329
402	0.178399995	1.44624276404283
403	0.178599998	1.26397276904663
404	0.178800002	1.13942111861199
405	0.179000005	0.87016169794851
406	0.179199994	0.700927020083754
407	0.179399997	0.490551267233153
408	0.1796	0.241765363731621
409	0.179800004	0.104035247478919
410	0.180000007	0.376388857752199
411	0.180199996	0.608141344546513
412	0.180399999	0.766962280882033
413	0.180600002	1.00279928708018
414	0.180800006	1.21137897179119
415	0.180999994	1.38231708138318
416	0.181199998	1.50994772032491
417	0.181400001	1.61375256905625
418	0.181600004	1.66625193867764
419	0.181799993	1.71821315674033
420	0.181999996	1.83778653512359
421	0.1822	1.90672556420603
422	0.182400003	1.88144873265251
423	0.182600006	1.87337300043316
424	0.182799995	1.86838986577589
425	0.182999998	1.78460296213955
426	0.183200002	1.63171336873305
427	0.183400005	1.56744939836688
428	0.183599994	1.36832811379354
429	0.183799997	1.23648890437104
430	0.184	1.01421171026304
431	0.184200004	0.831538982798279
432	0.184400007	0.609466550333659
433	0.184599996	0.353902578349876
434	0.184799999	0.16728125629672
435	0.185000002	0.179845543695904
436	0.185200006	0.385796582187249
437	0.185399994	0.604917989713575
438	0.185599998	0.817757256602658
439	0.185800001	1.04106664648019
440	0.186000004	1.21961192553129
441	0.186199993	1.31414719261728
442	0.186399996	1.45213356194003
443	0.1866	1.60514941621976
444	0.186800003	1.71686780977821
445	0.187000006	1.76533155985404
446	0.187199995	1.76616763863815
447	0.187399998	1.8388271215996
448	0.187600002	1.85823007144258
449	0.187800005	1.83708648699792
450	0.187999994	1.77159468429869
451	0.188199997	1.74529545943698
452	0.1884	1.59807406308555
453	0.188600004	1.44867379446687
454	0.188800007	1.34224035429183
455	0.188999996	1.12398505781265
456	0.189199999	0.916422830649407
457	0.189400002	0.756197930827333
458	0.189600006	0.490160818803878
459	0.189799994	0.314494678684493
460	0.189999998	0.031483916471618
461	0.190200001	0.257640365034085
462	0.190400004	0.428210098688691
463	0.190599993	0.674903671441266
464	0.190799996	0.883725371847577
465	0.191	1.10470656076569
466	0.191200003	1.24841831146991
467	0.191400006	1.41712289674967
468	0.191599995	1.48329567316406
469	0.191799998	1.6122836117916
470	0.192000002	1.66459947134777
471	0.192200005	1.74847595178611
472	0.192399994	1.84243234455031
473	0.192599997	1.83489722597114
474	0.1928	1.87203801059784
475	0.193000004	1.81025512585241
476	0.193200007	1.75394263727708
477	0.193399996	1.64069754840029
478	0.193599999	1.54688828886717
479	0.193800002	1.4526950661849
480	0.194000006	1.23374893908953
481	0.194199994	1.04466597283647
482	0.194399998	0.887356423451757
483	0.194600001	0.6345229334519
484	0.194800004	0.415123903513594
485	0.194999993	0.164103945799147
486	0.195199996	0.159814818631287
487	0.1954	0.355715422164276
488	0.195600003	0.567550293857917
489	0.195800006	0.677181678250313
490	0.195999995	0.910714810422358
491	0.196199998	1.07672544217856
492	0.196400002	1.26332738885125
493	0.196600005	1.38598066793512
494	0.196799994	1.56345816945783
495	0.196999997	1.63468536286766
496	0.1972	1.73843281587053
497	0.197400004	1.76986949451145
498	0.197600007	1.81589563832238
499	0.197799996	1.78387678567576
500	0.197999999	1.82935120870994
501	0.198200002	1.80037496005768
502	0.198400006	1.70356941270362
503	0.198599994	1.61444546484812
504	0.198799998	1.50776197139485
505	0.199000001	1.39573734255424
506	0.199200004	1.17205223637897
507	0.199399993	0.957611080219591
508	0.199599996	0.774844107907346
509	0.1998	0.533127185923654
510	0.200000003	0.296645422388204

## Sheet: Rect_LAT-topdisp-highdens
0	0	0.224991497923795
1	0.0199999996	0.505527749139669
2	0.0399999991	0.784722435912689
3	0.0599999987	1.12566837833007
4	0.0799999982	1.51152327106934
5	0.100000001	1.78306503505071
6	0.100400001	1.68884277223975
7	0.1008	1.51086819810818
8	0.101199999	1.10285473001598
9	0.101599999	0.765995851755282
10	0.101999998	0.341284269987514
11	0.102399997	0.215280629173063
12	0.102799997	0.689481529887207
13	0.103200004	1.05869496309452
14	0.103600003	1.49945631917887
15	0.104000002	1.79677169841408
16	0.104400001	1.59872465281837
17	0.104800001	1.60334197775747
18	0.1052	1.46556951293287
19	0.105599999	1.01095417134023
20	0.105999999	0.88226474969025
21	0.106399998	0.508854923943558
22	0.106799997	0.315981024570346
23	0.107199997	0.737198339808067
24	0.107600003	0.967963492925433
25	0.108000003	1.34474604266107
26	0.108400002	1.47938098635968
27	0.108800001	1.79642657329525
28	0.109200001	1.69205444736975
29	0.1096	1.15211905020063
30	0.109999999	0.991483922921494
31	0.110399999	0.596732549258139
32	0.110799998	0.392933625608549
33	0.111199997	0.141944956409665
34	0.111599997	0.808974318463898
35	0.112000003	1.07258187722656
36	0.112400003	1.47243535240033
37	0.112800002	1.50125307411197
38	0.113200001	1.64769777023234
39	0.113600001	1.53296816188219
40	0.114	1.40035859513458
41	0.114399999	1.12738958808466
42	0.114799999	0.658565002002761
43	0.115199998	0.325411004149326
44	0.115599997	0.380142350451635
45	0.115999997	0.680755412232461
46	0.116400003	1.0007107355403
47	0.116800003	1.49344921037132
48	0.117200002	1.50561531040892
49	0.117600001	1.35125649731157
50	0.118000001	1.31431261192406
51	0.1184	1.26904438030994
52	0.118799999	1.0742206415455
53	0.119199999	0.869643372002463
54	0.119599998	0.393620139637595
55	0.119999997	0.357227129663265
56	0.120399997	0.744064502468038
57	0.120800003	1.26346396507628
58	0.121200003	1.21651961741602
59	0.121600002	1.57327699390289
60	0.122000001	1.51740191860192
61	0.122400001	1.23505054869597
62	0.1228	1.15221465318543
63	0.123199999	1.0635535885176
64	0.123599999	0.670925048697664
65	0.123999998	0.353407711843872
66	0.124399997	0.363992803663141
67	0.124799997	0.768204148237645
68	0.125200003	1.17189748753331
69	0.125599995	1.25872767663634
70	0.126000002	1.49627755369724
71	0.126399994	1.54409869567744
72	0.126800001	1.45475521884373
73	0.127200007	1.28035066203629
74	0.127599999	1.12948148613345
75	0.128000006	0.826843952822814
76	0.128399998	0.478055114585698
77	0.128800005	0.470021719035244
78	0.129199997	0.919919311746618
79	0.129600003	1.06462839983934
80	0.129999995	1.3909616170119
81	0.130400002	1.4884439814311
82	0.130799994	1.30523677419646
83	0.131200001	1.27667077093288
84	0.131600007	1.25747121212442
85	0.131999999	0.993537332295649
86	0.132400006	0.836403297158418
87	0.132799998	0.244034939199697
88	0.133200005	0.425304112940715
89	0.133599997	0.879508926876969
90	0.134000003	1.10702463753242
91	0.134399995	1.26293226248195
92	0.134800002	1.2432345080351
93	0.135199994	1.4092916055216
94	0.135600001	1.42246272997294
95	0.136000007	1.11469860619852
96	0.136399999	0.998876662061438
97	0.136800006	0.673455025185106
98	0.137199998	0.26591253886728
99	0.137600005	0.612694662473379
100	0.137999997	0.937130246437854
101	0.138400003	1.10483281576754
102	0.138799995	1.08097978384823
103	0.139200002	1.31206842104338
104	0.139599994	1.43185517397823
105	0.140000001	1.26987071362099
106	0.140400007	1.32466454045155
107	0.140799999	0.983345047007649
108	0.141200006	0.658076122537967
109	0.141599998	0.047706015644033
110	0.142000005	0.372768488180249
111	0.142399997	0.908164682795958
112	0.142800003	0.923127501742929
113	0.143199995	1.02885532135363
114	0.143600002	1.2016825173063
115	0.143999994	1.42909900061832
116	0.144400001	1.41426107777713
117	0.144800007	1.21738927194602
118	0.145199999	0.919573382329281
119	0.145600006	0.57715111712161
120	0.145999998	0.320110452860252
121	0.146400005	0.457501064351572
122	0.146799996	0.723385630532332
123	0.147200003	1.08694141548997
124	0.147599995	1.06044959243472
125	0.148000002	1.30875095783896
126	0.148399994	1.48135502559972
127	0.148800001	1.22177482204449
128	0.149200007	1.24160927278728
129	0.149599999	0.865436741056094
130	0.150000006	0.463062500641805
131	0.150399998	0.17676318062448
132	0.150800005	0.479120323261712
133	0.151199996	0.829856363827165
134	0.151600003	0.817975399663673
135	0.151999995	1.17292105550955
136	0.152400002	1.26739084360689
137	0.152799994	1.33631267013683
138	0.153200001	1.37716837340498
139	0.153600007	1.16470153005622
140	0.153999999	0.663975028152947
141	0.154400006	0.290322279687254
142	0.154799998	0.082057462055134
143	0.155200005	0.336299774287908
144	0.155599996	0.763977360824874
145	0.156000003	1.07260255159162
146	0.156399995	1.06486396799455
147	0.156800002	1.28147023898191
148	0.157199994	1.42803024759058
149	0.157600001	1.30339493623986
150	0.158000007	1.11087673418282
151	0.158399999	0.748029535842169
152	0.158800006	0.371467026242103
153	0.159199998	0.086486647806538
154	0.159600005	0.425495237171702
155	0.159999996	0.682390814633597
156	0.160400003	0.989830520856935
157	0.160799995	1.14810508325391
158	0.161200002	1.31047019542701
159	0.161599994	1.34414433415823
160	0.162	1.13923439373997
161	0.162400007	0.829634825625841
162	0.162799999	0.698491700662182
163	0.163200006	0.392650188184244
164	0.163599998	0.112462945962208
165	0.164000005	0.528073530715611
166	0.164399996	0.72827831002993
167	0.164800003	0.988000359139372
168	0.165199995	1.33962663625298
169	0.165600002	1.21874476194228
170	0.165999994	1.26334224606225
171	0.1664	1.03829714190151
172	0.166800007	0.785264900297756
173	0.167199999	0.679851809142533
174	0.167600006	0.418423852418827
175	0.167999998	0.142441100182864
176	0.168400005	0.494885016260513
177	0.168799996	0.775303602353435
178	0.169200003	0.941250815855929
179	0.169599995	1.31456930293566
180	0.170000002	1.14584424827716
181	0.170399994	1.27215665048137
182	0.1708	1.11054107788255
183	0.171200007	0.978232121039624
184	0.171599999	0.740765705204493
185	0.172000006	0.537147216759863
186	0.172399998	0.097822718330375
187	0.172800004	0.545079984570318
188	0.173199996	0.885287808608619
189	0.173600003	1.14359392852062
190	0.173999995	1.14356701956806
191	0.174400002	1.35944997766121
192	0.174799994	1.19025799529532
193	0.1752	1.02174768661102
194	0.175600007	0.906482132798689
195	0.175999999	0.726924568378887
196	0.176400006	0.364626814951011
197	0.176799998	0.083218724900812
198	0.177200004	0.376999724589472
199	0.177599996	0.797930395613131
200	0.178000003	0.950665560473618
201	0.178399995	1.30652857835179
202	0.178800002	1.14027644003636
203	0.179199994	1.10171247207463
204	0.1796	0.954890487726686
205	0.180000007	0.819523149598935
206	0.180399999	0.727310092078013
207	0.180800006	0.362309693956986
208	0.181199998	0.2476657812353
209	0.181600004	0.493621465174362
210	0.181999996	0.898577130350631
211	0.182400003	1.13803680800954
212	0.182799995	1.10054366987415
213	0.183200002	1.04017126101617
214	0.183599994	1.0467920080985
215	0.184	1.10237691170451
216	0.184400007	0.835100671157634

## Sheet: Rect_HGon-topdisp-lowdens5x3
0	0	0
1	0.00999999978	0.283232714851485
2	0.0199999996	0.560934987254902
3	0.0299999993	0.833302273786408
4	0.0399999991	1.10052961538462
5	0.0500000007	1.36281172380952
6	0.0599999987	1.62035226415094
7	0.0700000003	1.87338289719626
8	0.0799999982	2.12223816666667
9	0.0900000036	2.36758201834862
10	0.100000001	2.61161847272727
11	0.100199997	2.56255445945946
12	0.100400001	2.45596766071429
13	0.100599997	2.30626532743363
14	0.1008	2.13738324561403
15	0.101000004	1.9552434
16	0.101199999	1.76750400862069
17	0.101400003	1.57561220512821
18	0.101599999	1.37330788983051
19	0.101800002	1.16050814285714
20	0.101999998	0.9445102
21	0.102200001	0.726516089256198
22	0.102399997	0.504473389344262
23	0.102600001	0.276934131707317
24	0.102799997	0.04435532516129
25	0.103	0.1842198136
26	0.103200004	0.405610364285714
27	0.103399999	0.624823663779528
28	0.103600003	0.8377106875
29	0.103799999	1.03593066666667
30	0.104000002	1.22019024615385
31	0.104199998	1.39434592366412
32	0.104400001	1.55318379545455
33	0.104599997	1.68948478195489
34	0.104800001	1.80216405223881
35	0.104999997	1.89147808148148
36	0.1052	1.95045558823529
37	0.105400003	1.97509100729927
38	0.105599999	1.97045665217391
39	0.105800003	1.93824167625899
40	0.105999999	1.87706640714286
41	0.106200002	1.78523976595745
42	0.106399998	1.6593143943662
43	0.106600001	1.50559765734266
44	0.106799997	1.33920502083333
45	0.107000001	1.16604246206897
46	0.107199997	0.991158616438356
47	0.1074	0.824199
48	0.107600003	0.660971854054054
49	0.107799999	0.487990787248322
50	0.108000003	0.305483202
51	0.108199999	0.139464635099338
52	0.108400002	0.135670484868421
53	0.108599998	0.293317145098039
54	0.108800001	0.464711909090909
55	0.108999997	0.63662590516129
56	0.109200001	0.809732692307692
57	0.109399997	0.979048356687898
58	0.1096	1.13533456329114
59	0.109800003	1.2742345408805
60	0.109999999	1.3913148625
61	0.110200003	1.48096395652174
62	0.110399999	1.54781665432099
63	0.110600002	1.59618342331288
64	0.110799998	1.62218721951219
65	0.111000001	1.62379178181818
66	0.111199997	1.59828504819277
67	0.111400001	1.54727376047904
68	0.111599997	1.47975697619048
69	0.1118	1.39539791715976
70	0.112000003	1.29210275882353
71	0.112199999	1.17468053216374
72	0.112400003	1.04721403488372
73	0.112599999	0.912494606936416
74	0.112800002	0.771126735632184
75	0.112999998	0.625785554285714
76	0.113200001	0.476492873863636
77	0.113399997	0.321867304519774
78	0.113600001	0.167274592134831
79	0.113799997	0.055852411675978
80	0.114	0.170568807222222
81	0.114200003	0.325310460773481
82	0.114399999	0.483245345054945
83	0.114600003	0.640229841530055
84	0.114799999	0.791481331521739
85	0.115000002	0.930015783783784
86	0.115199998	1.0507117688172
87	0.115400001	1.15480295721925
88	0.115599997	1.24231551595745
89	0.115800001	1.31073817989418
90	0.115999997	1.36089387894737
91	0.1162	1.38835632460733
92	0.116400003	1.38795053125
93	0.116599999	1.36599763212435
94	0.116800003	1.32896605154639
95	0.116999999	1.27497990769231
96	0.117200002	1.20462252040816
97	0.117399998	1.12079000507614
98	0.117600001	1.02599582323232
99	0.117799997	0.924482
100	0.118000001	0.8156386
101	0.118199997	0.699350726368159
102	0.1184	0.58097803960396
103	0.118600003	0.462808573891626
104	0.118799999	0.340188309313725
105	0.119000003	0.209673381463415
106	0.119199999	0.083240280582524
107	0.119400002	0.093608173429952
108	0.119599998	0.223609002884615
109	0.119800001	0.361651381818182
110	0.119999997	0.499892914285714
111	0.120200001	0.639180943127962
112	0.120399997	0.775782231132075
113	0.1206	0.898312962441315
114	0.120800003	1.00034976635514
115	0.120999999	1.08155516744186
116	0.121200003	1.14228548611111
117	0.121399999	1.18480333179723
118	0.121600002	1.21004537614679
119	0.121799998	1.21439918721461
120	0.122000001	1.20021917727273
121	0.122199997	1.17216811312217
122	0.122400001	1.12919313513514
123	0.122599997	1.07458867264574
124	0.1228	1.01107603571429
125	0.123000003	0.934656142222222
126	0.123199999	0.845431017699115
127	0.123400003	0.748078938325991
128	0.123599999	0.647567083333333
129	0.123800002	0.547525978165939
130	0.123999998	0.445410373913044
131	0.124200001	0.338482830735931
132	0.124399997	0.226946278017241
133	0.124600001	0.111569611158798
134	0.124799997	0.043414383333333
135	0.125	0.149149159148936
136	0.125200003	0.271491075
137	0.125400007	0.392340557383966
138	0.125599995	0.513427848739496
139	0.125799999	0.636554661087866
140	0.126000002	0.754211545833333
141	0.126200005	0.857121817427386
142	0.126399994	0.941433
143	0.126599997	1.00417627572016
144	0.126800001	1.04495208606557
145	0.127000004	1.06802667755102
146	0.127200007	1.07409411382114
147	0.127399996	1.06157638866397
148	0.127599999	1.03324536290323
149	0.127800003	0.994226923694779
150	0.128000006	0.947280024
151	0.128199995	0.893717079681275
152	0.128399998	0.837020646825397
153	0.128600001	0.77757142687747
154	0.128800005	0.709891460629921
155	0.128999993	0.630949011764706
156	0.129199997	0.5419326015625
157	0.1294	0.443913824902724
158	0.129600003	0.34022853372093
159	0.129800007	0.234361297683398
160	0.129999995	0.127936143076923
161	0.130199999	0.032863489042146
162	0.130400002	0.104064784351145
163	0.130600005	0.218669747148289
164	0.130799994	0.334790439393939
165	0.130999997	0.445641437735849
166	0.131200001	0.54810907518797
167	0.131400004	0.64108063670412
168	0.131600007	0.722780421641791
169	0.131799996	0.793849401486989
170	0.131999999	0.8564806
171	0.132200003	0.90576247601476
172	0.132400006	0.934507040441177
173	0.132599995	0.943963956043956
174	0.132799998	0.938016394160584
175	0.133000001	0.920479512727273
176	0.133200005	0.893908913043478
177	0.133399993	0.859263483754513
178	0.133599997	0.819348172661871
179	0.1338	0.775173745519713
180	0.134000003	0.725517953571429
181	0.134200007	0.66908487544484
182	0.134399995	0.604347684397163
183	0.134599999	0.532335989399293
184	0.134800002	0.453242616197183
185	0.135000005	0.363513628070175
186	0.135199994	0.264274844755245
187	0.135399997	0.159291990592335
188	0.135600001	0.050627274652778
189	0.135800004	0.077536305190311
190	0.136000007	0.191253156551724
191	0.136199996	0.298585945017182
192	0.136399999	0.396476828767123
193	0.136600003	0.485193119453925
194	0.136800006	0.567349204081633
195	0.136999995	0.64146373220339
196	0.137199998	0.703792797297297
197	0.137400001	0.754292885521886
198	0.137600005	0.793699130872483
199	0.137799993	0.82253979264214
200	0.137999997	0.841520626666667
201	0.1382	0.851215
202	0.138400003	0.849409215231788
203	0.138600007	0.832838666666667
204	0.138799995	0.803744792763158
205	0.138999999	0.768188259016394
206	0.139200002	0.728285392156863
207	0.139400005	0.68155709771987
208	0.139599994	0.628386457792208
209	0.139799997	0.570327100323625
210	0.140000001	0.507908367741935
211	0.140200004	0.442444588424437
212	0.140400007	0.369922548076923
213	0.140599996	0.286987471565495
214	0.140799999	0.200663611464968
215	0.141000003	0.130180025714286
216	0.141200006	0.119083912341772
217	0.141399994	0.171623113249211
218	0.141599998	0.246951302515723
219	0.141800001	0.331673501567398
220	0.142000005	0.419450253125
221	0.142199993	0.503217021806854
222	0.142399997	0.576103695652174
223	0.1426	0.635292656346749
224	0.142800003	0.682680179012346
225	0.143000007	0.720767609230769
226	0.143199995	0.750262898773006
227	0.143399999	0.769070018348624
228	0.143600002	0.775501932926829
229	0.143800005	0.771890948328268
230	0.143999994	0.760458021212121
231	0.144199997	0.741746634441088
232	0.144400001	0.715724243975904
233	0.144600004	0.681511273273273
234	0.144800007	0.641045026946108
235	0.144999996	0.596440194029851
236	0.145199999	0.547088470238095
237	0.145400003	0.49213875074184
238	0.145600006	0.430624653846154
239	0.145799994	0.362135174041298
240	0.145999998	0.288113846470588
241	0.146200001	0.210692053958944
242	0.146400005	0.132546769883041
243	0.146599993	0.069364040816327
244	0.146799996	0.089637172674419
245	0.147	0.170890628405797
246	0.147200003	0.262249911560694
247	0.147400007	0.352586106628242
248	0.147599995	0.436647083333333
249	0.147799999	0.509139426934097
250	0.148000002	0.56823022
251	0.148200005	0.614681270655271
252	0.148399994	0.648595122159091
253	0.148599997	0.672905977337111
254	0.148800001	0.690820796610169
255	0.149000004	0.702210949295775
256	0.149200007	0.707223643258427
257	0.149399996	0.705106117647059
258	0.149599999	0.693942980446927
259	0.149800003	0.675123713091922
260	0.150000006	0.650935569444444
261	0.150199994	0.619679869806094
262	0.150399998	0.579047861878453
263	0.150600001	0.530411719008265
264	0.150800005	0.476399818681319
265	0.150999993	0.41802654520548
266	0.151199996	0.355818948087432
267	0.1514	0.289211839237057
268	0.151600003	0.21623667826087
269	0.151800007	0.13965256802168
270	0.151999995	0.076266341891892
271	0.152199998	0.083750895956873
272	0.152400002	0.14906179516129
273	0.152600005	0.223798917962467
274	0.152799994	0.298107689839572
275	0.152999997	0.369122061333333
276	0.153200001	0.434817183510638
277	0.153400004	0.492921148541114
278	0.153600007	0.541325788359788
279	0.153799996	0.578581248021108
280	0.153999999	0.605351234210526
281	0.154200003	0.624608805774278
282	0.154400006	0.636507390052356
283	0.154599994	0.639439190600522
284	0.154799998	0.6360093125
285	0.155000001	0.630092374025974
286	0.155200005	0.621599113989637
287	0.155399993	0.607839235142119
288	0.155599996	0.586003863402062
289	0.1558	0.554855071979434
290	0.156000003	0.515766876923077
291	0.156200007	0.470567938618926
292	0.156399995	0.41967143877551
293	0.156599998	0.361599328244275
294	0.156800002	0.294548725888325
295	0.157000005	0.218942708607595
296	0.157199994	0.136557763383838
297	0.157399997	0.05391303929471
298	0.157600001	0.045853928140704
299	0.157800004	0.122107218045113
300	0.158000007	0.19827525325
301	0.158199996	0.270552825436409
302	0.158399999	0.338764452736318
303	0.158600003	0.400429622828784
304	0.158800006	0.451566972772277
305	0.158999994	0.492114138271605
306	0.159199998	0.525299903940887
307	0.159400001	0.551453914004914
308	0.159600005	0.570476053921569
309	0.159799993	0.583708139364303
310	0.159999996	0.591781080487805
311	0.1602	0.59589794403893
312	0.160400003	0.597148264563107
313	0.160600007	0.594233888619855
314	0.160799995	0.584447671497584
315	0.160999998	0.565646527710843
316	0.161200002	0.538238538461538
317	0.161400005	0.50400212470024
318	0.161599994	0.462998842105263
319	0.161799997	0.414293904534606
320	0.162	0.357094776190476
321	0.162200004	0.292330541567696
322	0.162400007	0.22536301492891
323	0.162599996	0.162115474704492
324	0.162799999	0.109087085377359
325	0.163000003	0.085563295058824
326	0.163200006	0.108628212910798
327	0.163399994	0.157927503747073
328	0.163599998	0.2164746
329	0.163800001	0.276710048951049
330	0.164000005	0.334314606976744
331	0.164199993	0.386504368909513
332	0.164399996	0.430817240740741
333	0.1646	0.467789090069284
334	0.164800003	0.49940281797235
335	0.165000007	0.523765225287356
336	0.165199995	0.541257146788991
337	0.165399998	0.554730308924485
338	0.165600002	0.562401340182648
339	0.165800005	0.562565961275626
340	0.165999994	0.556891397727273
341	0.166199997	0.54692389569161
342	0.1664	0.531843020361991
343	0.166600004	0.509788650112867
344	0.166800007	0.480074925675676
345	0.166999996	0.443371440449438
346	0.167199999	0.400280150224215
347	0.167400002	0.350940653243848
348	0.167600006	0.295627303571429
349	0.167799994	0.236180151447661
350	0.167999998	0.17670793
351	0.168200001	0.121290747228381
352	0.168400005	0.079295025884956
353	0.168599993	0.077839883222958
354	0.168799996	0.120351151762115
355	0.169	0.179131161978022
356	0.169200003	0.23957522368421
357	0.169400007	0.295730778993435
358	0.169599995	0.3466661069869
359	0.169799998	0.390943124183006
360	0.170000002	0.426408104347826
361	0.170200005	0.453699334056399
362	0.170399994	0.476172062770563
363	0.170599997	0.496054004319654
364	0.1708	0.513335497844828
365	0.171000004	0.526861017204301
366	0.171200007	0.534313124463519
367	0.171399996	0.535374177730193
368	0.171599999	0.530438596153846
369	0.171800002	0.51836850533049
370	0.172000006	0.498684670212766
371	0.172199994	0.471580560509554
372	0.172399998	0.437473038135593
373	0.172600001	0.397081858350951
374	0.172800004	0.350680105485232
375	0.172999993	0.297096303157895
376	0.173199996	0.236317039915966
377	0.1734	0.171112589308176
378	0.173600003	0.106891091841004
379	0.173800007	0.051908132776618
380	0.173999995	0.046150839583333
381	0.174199998	0.097953393347193
382	0.174400002	0.156528882987552
383	0.174600005	0.211123625258799
384	0.174799994	0.258355051652893
385	0.174999997	0.298025189690722
386	0.1752	0.334214600823045
387	0.175400004	0.370287135523614
388	0.175600007	0.405389680327869
389	0.175799996	0.437265621676892
390	0.175999999	0.462690226530612
391	0.176200002	0.481168509164969
392	0.176400006	0.495203821138211
393	0.176599994	0.504345776876268
394	0.176799998	0.505938414979757
395	0.177000001	0.499772688888889
396	0.177200004	0.487764276209677
397	0.177399993	0.471705593561368
398	0.177599996	0.451549612449799
399	0.1778	0.425490825651303
400	0.178000003	0.392179274
401	0.178200006	0.350377303393214
402	0.178399995	0.301014189243028
403	0.178599998	0.247211200795229
404	0.178800002	0.1898551625
405	0.179000005	0.129561672079208
406	0.179199994	0.068442918181818
407	0.179399997	0.020688607692308
408	0.1796	0.064764165944882
409	0.179800004	0.121651019056974
410	0.180000007	0.175755280980392
411	0.180199996	0.226466880626223
412	0.180399999	0.271016591796875
413	0.180600002	0.308619001949318
414	0.180800006	0.340710538910506
415	0.180999994	0.369604906796116
416	0.181199998	0.396903263565891
417	0.181400001	0.421259528046422
418	0.181600004	0.44116021042471
419	0.181799993	0.457068674373796
420	0.181999996	0.468989519230769
421	0.1822	0.475996285988484
422	0.182400003	0.477770827586207
423	0.182600006	0.472731799235182
424	0.182799995	0.458660290076336
425	0.182999998	0.435866083809524
426	0.183200002	0.406836920152091
427	0.183400005	0.373577075901328
428	0.183599994	0.335706274621212
429	0.183799997	0.292772156899811
430	0.184	0.246456254716981
431	0.184200004	0.199336116760829
432	0.184400007	0.154513983270677
433	0.184599996	0.113513646341463
434	0.184799999	0.077985656928839
435	0.185000002	0.064063456635514
436	0.185200006	0.088821974253731
437	0.185399994	0.131835795344507
438	0.185599998	0.176794311895911
439	0.185800001	0.22027925974026
440	0.186000004	0.262800874074074
441	0.186199993	0.303927081330869
442	0.186399996	0.341598904059041
443	0.1866	0.372850127071823
444	0.186800003	0.397333808823529
445	0.187000006	0.417394550458716
446	0.187199995	0.434919635531136
447	0.187399998	0.450307316270567
448	0.187600002	0.460844361313869
449	0.187800005	0.462827916211293
450	0.187999994	0.456211652727273
451	0.188199997	0.443104909255898
452	0.1884	0.424446014492754
453	0.188600004	0.399560264014466
454	0.188800007	0.367352806859206
455	0.188999996	0.328840736936937
456	0.189199999	0.286415498201439
457	0.189400002	0.241475174147217
458	0.189600006	0.195781817204301
459	0.189799994	0.149900563506261
460	0.189999998	0.1024963175
461	0.190200001	0.054003694117647
462	0.190400004	0.011006644608541
463	0.190599993	0.050358603907638
464	0.190799996	0.100934463120567
465	0.191	0.14866090460177
466	0.191200003	0.19235880565371
467	0.191400006	0.232457315696649
468	0.191599995	0.270029818661972
469	0.191799998	0.304761126537786
470	0.192000002	0.335363840350877
471	0.192200005	0.361973392294221
472	0.192399994	0.385835870629371
473	0.192599997	0.408008544502618
474	0.1928	0.427444803135889
475	0.193000004	0.440731711304348
476	0.193200007	0.445567071180556
477	0.193399996	0.442134818024263
478	0.193599999	0.431145762975778
479	0.193800002	0.413777791018998
480	0.194000006	0.391099453448276
481	0.194199994	0.362787886402754
482	0.194399998	0.328524067010309
483	0.194600001	0.288446322469983
484	0.194800004	0.24351734760274
485	0.194999993	0.197384051282051
486	0.195199996	0.152594481740614
487	0.1954	0.108254453321976
488	0.195600003	0.064393112585034
489	0.195800006	0.027129861120543
490	0.195999995	0.037482193898305
491	0.196199998	0.07569477749577
492	0.196400002	0.115745625337838
493	0.196600005	0.156457558853288
494	0.196799994	0.197233616161616
495	0.196999997	0.236669788235294
496	0.1972	0.272740793624161
497	0.197400004	0.305129795644891
498	0.197600007	0.334346613712375
499	0.197799996	0.359885322203673
500	0.197999999	0.382208983333333
501	0.198200002	0.399999610648918
502	0.198400006	0.409935637873754
503	0.198599994	0.412967034825871
504	0.198799998	0.412005541390728
505	0.199000001	0.407151781818182
506	0.199200004	0.396994356435644
507	0.199399993	0.380050291598023
508	0.199599996	0.35584490625
509	0.1998	0.325194113300493
510	0.200000003	0.289643826229508

## Sheet: Rect_HGon-topdisp-middens6x4
0	0	0
1	0.00999999978	0.202193341293532
2	0.0199999996	0.402459194342291
3	0.0299999993	0.600823949331457
4	0.0399999991	0.797321551820728
5	0.0500000007	0.991987434146342
6	0.0599999987	1.18485965048544
7	0.0700000003	1.37598196825397
8	0.0799999982	1.56540804945055
9	0.0900000036	1.75322169788107
10	0.100000001	1.93953144489796
11	0.100199997	1.91533548002708
12	0.100400001	1.8535341509434
13	0.100599997	1.75586574916164
14	0.1008	1.63739564753004
15	0.101000004	1.50804868039867
16	0.101199999	1.3709336984127
17	0.101400003	1.22166445819618
18	0.101599999	1.05775130799476
19	0.101800002	0.882558768427919
20	0.101999998	0.702133179220779
21	0.102200001	0.520297458306399
22	0.102399997	0.334628852509652
23	0.102600001	0.140282345675849
24	0.102799997	0.061931404081633
25	0.103	0.264643078603175
26	0.103200004	0.464170771681416
27	0.103399999	0.659476531151668
28	0.103600003	0.847384686716792
29	0.103799999	1.02278126013724
30	0.104000002	1.18227431552795
31	0.104199998	1.32439341496599
32	0.104400001	1.44766363546798
33	0.104599997	1.54472248191294
34	0.104800001	1.60824434676435
35	0.104999997	1.63954239027356
36	0.1052	1.64376217433414
37	0.105400003	1.62674235081374
38	0.105599999	1.5907237214886
39	0.105800003	1.53271663359235
40	0.105999999	1.45136208571429
41	0.106200002	1.35042295672792
42	0.106399998	1.23631703896104
43	0.106600001	1.11219516990006
44	0.106799997	0.976859770491803
45	0.107000001	0.830760433819242
46	0.107199997	0.675141161440186
47	0.1074	0.508823361480625
48	0.107600003	0.333011919354839
49	0.107799999	0.15309339804934
50	0.108000003	0.044637564251429
51	0.108199999	0.226517828116107
52	0.108400002	0.416530881632653
53	0.108599998	0.601853361942405
54	0.108800001	0.777867622047244
55	0.108999997	0.938008838095238
56	0.109200001	1.07582573214286
57	0.109399997	1.19030365758755
58	0.1096	1.28295894130676
59	0.109800003	1.35536835741864
60	0.109999999	1.4102153978022
61	0.110200003	1.44589575041051
62	0.110399999	1.4590986172301
63	0.110600002	1.45179960021727
64	0.110799998	1.42729148051948
65	0.111000001	1.38616618436658
66	0.111199997	1.32775762406015
67	0.111400001	1.25187842910647
68	0.111599997	1.15962791044776
69	0.1118	1.05274583536909
70	0.112000003	0.931148224338624
71	0.112199999	0.793002665260938
72	0.112400003	0.63929387394958
73	0.112599999	0.476088142333857
74	0.112800002	0.310266055057351
75	0.112999998	0.145523963012987
76	0.113200001	0.048259659627329
77	0.113399997	0.206583710778752
78	0.113600001	0.376419712230216
79	0.113799997	0.53990955453149
80	0.114	0.692054057142857
81	0.114200003	0.830056113879004
82	0.114399999	0.952298010131712
83	0.114600003	1.05639731448763
84	0.114799999	1.1410402334004
85	0.115000002	1.20696390576441
86	0.115199998	1.25615675524476
87	0.115400001	1.29139711697362
88	0.115599997	1.31431742460317
89	0.115800001	1.32262069006426
90	0.115999997	1.3115346364532
91	0.1162	1.27975724300442
92	0.116400003	1.2295566183953
93	0.116599999	1.16244445831302
94	0.116800003	1.07879647813411
95	0.116999999	0.977389539951574
96	0.117200002	0.8585581003861
97	0.117399998	0.727072765752766
98	0.117600001	0.586815555129434
99	0.117799997	0.438746094601051
100	0.118000001	0.284843762666667
101	0.118199997	0.132424649264357
102	0.1184	0.054421290823084
103	0.118600003	0.18739243941537
104	0.118799999	0.333589158646617
105	0.119000003	0.476413253395785
106	0.119199999	0.610473198879552
107	0.119400002	0.731013952536063
108	0.119599998	0.837785016697588
109	0.119800001	0.933649712436431
110	0.119999997	1.019243159447
111	0.120200001	1.0929271511254
112	0.120399997	1.15284823809524
113	0.1206	1.1959044600639
114	0.120800003	1.22020051683349
115	0.120999999	1.22675473922903
116	0.121200003	1.21555267992767
117	0.121399999	1.185301908968
118	0.121600002	1.13671449415993
119	0.121799998	1.07264657411554
120	0.122000001	0.995100992857143
121	0.122199997	0.903121089452603
122	0.122400001	0.795463641526176
123	0.122599997	0.673699368421053
124	0.1228	0.542638543209876
125	0.123000003	0.408389795164835
126	0.123199999	0.274813352848379
127	0.123400003	0.145737757273919
128	0.123599999	0.065508905226481
129	0.123800002	0.153931378897091
130	0.123999998	0.278013299393939
131	0.124200001	0.403899059128183
132	0.124399997	0.527487401032702
133	0.124600001	0.645728830544831
134	0.124799997	0.755066378100941
135	0.125	0.851786923667377
136	0.125200003	0.93499843877551
137	0.125400007	1.00629425688851
138	0.125599995	1.06474263060017
139	0.125799999	1.10734721618205
140	0.126000002	1.13181811428571
141	0.126200005	1.13637186761625
142	0.126399994	1.12188605179616
143	0.126599997	1.0918585089546
144	0.126800001	1.0484984551495
145	0.127000004	0.991169868322981
146	0.127200007	0.918872135425268
147	0.127399996	0.833135772745986
148	0.127599999	0.736074650246305
149	0.127800003	0.629915002865329
150	0.128000006	0.517268355918367
151	0.128199995	0.400153748473749
152	0.128399998	0.280313697077922
153	0.128600001	0.160061034722784
154	0.128800005	0.064133318159806
155	0.128999993	0.125548441368209
156	0.129199997	0.24360998105939
157	0.1294	0.363495769507803
158	0.129600003	0.480970151636073
159	0.129800007	0.593178896935933
160	0.129999995	0.696448523809524
161	0.130199999	0.788690320538188
162	0.130400002	0.86913436148382
163	0.130600005	0.937185621408894
164	0.130799994	0.991405535321821
165	0.130999997	1.02997505440313
166	0.131200001	1.05147320843091
167	0.131400004	1.05524408252238
168	0.131600007	1.04190836645963
169	0.131799996	1.01270605652342
170	0.131999999	0.970107561389961
171	0.132200003	0.916773474008471
172	0.132400006	0.853528184331797
173	0.132599995	0.779843192646496
174	0.132799998	0.695352721161192
175	0.133000001	0.601595779047619
176	0.133200005	0.501117589665654
177	0.133399993	0.394966150814703
178	0.133599997	0.283386233408919
179	0.1338	0.169718171127026
180	0.134000003	0.074124094135338
181	0.134200007	0.109241658792651
182	0.134399995	0.217684543904263
183	0.134599999	0.33173079000373
184	0.134800002	0.445017431547619
185	0.135000005	0.553237159183673
186	0.135199994	0.650082720947446
187	0.135399997	0.73235280620155
188	0.135600001	0.8024411634757
189	0.135800004	0.862733711347778
190	0.136000007	0.911117945787546
191	0.136199996	0.944822322250639
192	0.136399999	0.964516174927114
193	0.136600003	0.971549176299527
194	0.136800006	0.964874146482959
195	0.136999995	0.943445410488246
196	0.137199998	0.908386207792208
197	0.137400001	0.861064063332134
198	0.137600005	0.802824330222541
199	0.137799993	0.735545609738632
200	0.137999997	0.65974508
201	0.1382	0.575414261489134
202	0.138400003	0.483707579246624
203	0.138600007	0.38511153775257
204	0.138799995	0.280705267043847
205	0.138999999	0.175668003386243
206	0.139200002	0.087559961435609
207	0.139400005	0.104298462618463
208	0.139599994	0.204538030252101
209	0.139799997	0.314312067062522
210	0.140000001	0.41846092543554
211	0.140200004	0.512462612443518
212	0.140400007	0.596898008321775
213	0.140599996	0.674239097890003
214	0.140799999	0.743565976535542
215	0.141000003	0.801303160068847
216	0.141200006	0.845456450549451
217	0.141399994	0.876746940733128
218	0.141599998	0.896558545454545
219	0.141800001	0.905076140470508
220	0.142000005	0.902103632653061
221	0.142199993	0.887488996267391
222	0.142399997	0.861316349356804
223	0.1426	0.823175854103343
224	0.142800003	0.773295687331536
225	0.143000007	0.712889406386555
226	0.143199995	0.64195355331992
227	0.143399999	0.560851495483439
228	0.143600002	0.47065014953271
229	0.143800005	0.372489752913753
230	0.143999994	0.269507633222591
231	0.144199997	0.16872000132582
232	0.144400001	0.09077773994709
233	0.144600004	0.104869650940284
234	0.144800007	0.188099639499671
235	0.144999996	0.282095671592775
236	0.145199999	0.374736948885976
237	0.145400003	0.463387326577313
238	0.145600006	0.547590648401827
239	0.145799994	0.623719265863977
240	0.145999998	0.687676901298701
241	0.146200001	0.73982846776806
242	0.146400005	0.782155219133807
243	0.146599993	0.815927517574976
244	0.146799996	0.840774373230373
245	0.147	0.85437695024077
246	0.147200003	0.854382524023062
247	0.147400007	0.841274973473953
248	0.147599995	0.817136193877551
249	0.147799999	0.78224196754693
250	0.148000002	0.735658433015873
251	0.148200005	0.676505325308838
252	0.148399994	0.606211820480405
253	0.148599997	0.527450406811732
254	0.148800001	0.441962177470107
255	0.149000004	0.351447221350079
256	0.149200007	0.258054350877193
257	0.149399996	0.166572947546108
258	0.149599999	0.091981278103556
259	0.149800003	0.095139683535637
260	0.150000006	0.171155722236025
261	0.150199994	0.259998837310195
262	0.150399998	0.347480348794063
263	0.150600001	0.429900285097192
264	0.150800005	0.505839251231527
265	0.150999993	0.574284215053763
266	0.151199996	0.635301049662783
267	0.1514	0.689873355766289
268	0.151600003	0.736981811965812
269	0.151800007	0.773567446847396
270	0.151999995	0.797733493009119
271	0.152199998	0.809451569305429
272	0.152400002	0.810078673123487
273	0.152600005	0.800226996073694
274	0.152799994	0.778558384569018
275	0.152999997	0.744388609924812
276	0.153200001	0.698983169267707
277	0.153400004	0.643811107517221
278	0.153600007	0.579055426180514
279	0.153799996	0.505085485237101
280	0.153999999	0.424116964285714
281	0.154200003	0.340162145530145
282	0.154400006	0.256624855957321
283	0.154599994	0.175203116237799
284	0.154799998	0.105950366469894
285	0.155000001	0.094584828748159
286	0.155200005	0.153608801410935
287	0.155399993	0.23113407662071
288	0.155599996	0.31081468852459
289	0.1558	0.389098732106339
290	0.156000003	0.463224639067055
291	0.156200007	0.531318237998254
292	0.156399995	0.593562464576074
293	0.156599998	0.649232846131556
294	0.156800002	0.696238181607866
295	0.157000005	0.733084520634921
296	0.157199994	0.758882601382488
297	0.157399997	0.772560188559931
298	0.157600001	0.772679350545037
299	0.157800004	0.759755659891211
300	0.158000007	0.736104475428571
301	0.158199996	0.702662232107214
302	0.158399999	0.659065864541833
303	0.158600003	0.60652613916501
304	0.158800006	0.546819553287982
305	0.158999994	0.48048761301273
306	0.159199998	0.40898312365895
307	0.159400001	0.333578804170189
308	0.159600005	0.255332083239595
309	0.159799993	0.178156934942464
310	0.159999996	0.112026819719888
311	0.1602	0.091198052669835
312	0.160400003	0.138161810491071
313	0.160600007	0.210364314341409
314	0.160799995	0.287857129516398
315	0.160999998	0.365480667961165
316	0.161200002	0.440238321151717
317	0.161400005	0.50885536999171
318	0.161599994	0.569187128516271
319	0.161799997	0.621038857142857
320	0.162	0.664183962637363
321	0.162200004	0.697683968193035
322	0.162400007	0.720080065681445
323	0.162599996	0.73040115815351
324	0.162799999	0.728899312977099
325	0.163000003	0.715952450612245
326	0.163200006	0.692506020640956
327	0.163399994	0.660654275955544
328	0.163599998	0.622838192640693
329	0.163800001	0.579365260599514
330	0.164000005	0.528515715363881
331	0.164199993	0.469740097928437
332	0.164399996	0.40385180236305
333	0.1646	0.332144647547574
334	0.164800003	0.25724846869984
335	0.165000007	0.183215351455274
336	0.165199995	0.117026895309168
337	0.165399998	0.086583327480713
338	0.165600002	0.127116378969729
339	0.165800005	0.199476363848396
340	0.165999994	0.276090757671958
341	0.166199997	0.349660947451809
342	0.1664	0.418301060622035
343	0.166600004	0.481023490660353
344	0.166800007	0.536974638655462
345	0.166999996	0.584880234862385
346	0.167199999	0.623121515436944
347	0.167400002	0.650801748759467
348	0.167600006	0.669287691345151
349	0.167799994	0.680128112412178
350	0.167999998	0.683518100779221
351	0.168200001	0.677954238008815
352	0.168400005	0.661415293995859
353	0.168599993	0.635155815034875
354	0.168799996	0.601253734914905
355	0.169	0.560230663577864
356	0.169200003	0.512245969167523
357	0.169400007	0.457176498589382
358	0.169599995	0.394857740911418
359	0.169799998	0.326238456427294
360	0.170000002	0.254650602040816
361	0.170200005	0.184095740667176
362	0.170399994	0.123399687036096
363	0.170599997	0.099332288454707
364	0.1708	0.133451079635258
365	0.171000004	0.196183502402023
366	0.171200007	0.264454322059566
367	0.171399996	0.330595491055682
368	0.171599999	0.393219444668008
369	0.171800002	0.452151192568416
370	0.172000006	0.504776707769423
371	0.172199994	0.548164171128346
372	0.172399998	0.582895794205794
373	0.172600001	0.611956188481675
374	0.172800004	0.635547362867098
375	0.172999993	0.651010359254658
376	0.173199996	0.656990682539683
377	0.1734	0.653391718742263
378	0.173600003	0.640001405832922
379	0.173800007	0.617216181593881
380	0.173999995	0.58626997044335
381	0.174199998	0.547862937791984
382	0.174400002	0.501467611192931
383	0.174600005	0.44607243322715
384	0.174799994	0.382703485322896
385	0.174999997	0.315116024420024
386	0.1752	0.246389246221355
387	0.175400004	0.179538937941105
388	0.175600007	0.123464574538387
389	0.175799996	0.099853309337861
390	0.175999999	0.125606712445521
391	0.176200002	0.180001416678753
392	0.176400006	0.24329005019305
393	0.176599994	0.306357960973259
394	0.176799998	0.365356323232323
395	0.177000001	0.419613814165666
396	0.177200004	0.468878732502397
397	0.177399993	0.512895084948552
398	0.177599996	0.552328705207836
399	0.1778	0.586068827092774
400	0.178000003	0.610708419047619
401	0.178200006	0.624489880675065
402	0.178399995	0.628993926910299
403	0.178599998	0.626152506041222
404	0.178800002	0.615798783349101
405	0.179000005	0.595771131995278
406	0.179199994	0.564380143328619
407	0.179399997	0.523527248764415
408	0.1796	0.476267015037594
409	0.179800004	0.423380704668074
410	0.180000007	0.36500086557377
411	0.180199996	0.302981974281038
412	0.180399999	0.239675807656396
413	0.180600002	0.177712074947565
414	0.180800006	0.124921805304793
415	0.180999994	0.100039715865273
416	0.181199998	0.119457815398887
417	0.181400001	0.166358515026627
418	0.181600004	0.22282569579288
419	0.181799993	0.282135093468728
420	0.181999996	0.340305517050691
421	0.1822	0.394871319070623
422	0.182400003	0.445273954983923
423	0.182600006	0.491082135290071
424	0.182799995	0.530846957875458
425	0.182999998	0.562922276571429
426	0.183200002	0.586652211775445
427	0.183400005	0.602027891547049
428	0.183599994	0.60848881710646
429	0.183799997	0.60477519872814
430	0.184	0.590752409977324
431	0.184200004	0.56777394430609
432	0.184400007	0.536965332730561
433	0.184599996	0.499532627397879
434	0.184799999	0.456558319963948
435	0.185000002	0.408169517210349
436	0.185200006	0.354521250673854
437	0.185399994	0.297417162592509
438	0.185599998	0.239807641737573
439	0.185800001	0.183969126760563
440	0.186000004	0.134281505357143
441	0.186199993	0.103601974771562
442	0.186399996	0.111242374187806
443	0.1866	0.152585517529438
444	0.186800003	0.2079288837622
445	0.187000006	0.266720274640089
446	0.187199995	0.324391159663866
447	0.187399998	0.378482024287922
448	0.187600002	0.428014121693122
449	0.187800005	0.472457898305085
450	0.187999994	0.510365916483516
451	0.188199997	0.540359401360544
452	0.1884	0.562191344434706
453	0.188600004	0.575279548457668
454	0.188800007	0.579099126256007
455	0.188999996	0.574356211995638
456	0.189199999	0.561727837979094
457	0.189400002	0.541436969776038
458	0.189600006	0.513921879287885
459	0.189799994	0.480368378061999
460	0.189999998	0.441689511688312
461	0.190200001	0.397364161659823
462	0.190400004	0.347874665515753
463	0.190599993	0.295647215686274
464	0.190799996	0.2420297383821
465	0.191	0.18800674027927
466	0.191200003	0.138496125268125
467	0.191400006	0.105709660998072
468	0.191599995	0.108812903678358
469	0.191799998	0.14663424830237
470	0.192000002	0.199319457569296
471	0.192200005	0.25547747242921
472	0.192399994	0.311008602040816
473	0.192599997	0.364370635533857
474	0.1928	0.413929783806698
475	0.193000004	0.457016838095238
476	0.193200007	0.491129776838546
477	0.193399996	0.516620932686221
478	0.193599999	0.535175059418458
479	0.193800002	0.5466600833158
480	0.194000006	0.550497640336134
481	0.194199994	0.546580378435075
482	0.194399998	0.535488449099288
483	0.194600001	0.518681618071533
484	0.194800004	0.496367644110276
485	0.194999993	0.467266245672576
486	0.195199996	0.431289339441899
487	0.1954	0.389847544187981
488	0.195600003	0.344353260797342
489	0.195800006	0.295753605639643
490	0.195999995	0.243447937060041
491	0.196199998	0.188442436220798
492	0.196400002	0.137666254170107
493	0.196600005	0.10441527668522
494	0.196799994	0.107533237710992
495	0.196999997	0.144001009003083
496	0.1972	0.1932750591133
497	0.197400004	0.245891620414019
498	0.197600007	0.298662454359394
499	0.197799996	0.348449361945637
500	0.197999999	0.392738186122449
501	0.198200002	0.430236904014673
502	0.198400006	0.461169263329263
503	0.198599994	0.486194716521032
504	0.198799998	0.505365180194805
505	0.199000001	0.518130888753799
506	0.199200004	0.523958471873735
507	0.199399993	0.52338729440291
508	0.199599996	0.51665406133979
509	0.1998	0.503429703002216
510	0.200000003	0.483520362173038

## Sheet: Rect_HGon-topdisp-middens8x5
0	0	0
1	0.0199999996	0.378463174257426
2	0.0399999991	0.749124674509804
3	0.0599999987	1.11213875728155
4	0.0799999982	1.46771921153846
5	0.100000001	1.81607223809524
6	0.100400001	1.71737322641509
7	0.1008	1.55053941121495
8	0.101199999	1.32321350925926
9	0.101599999	1.03753116513761
10	0.101999998	0.72424428
11	0.102399997	0.414768156756757
12	0.102799997	0.100608549107143
13	0.103200004	0.232667680530973
14	0.103600003	0.582343496491228
15	0.104000002	0.918173165217391
16	0.104400001	1.20820197413793
17	0.104800001	1.42440041880342
18	0.1052	1.52316507627119
19	0.105599999	1.5186358907563
20	0.105999999	1.44343475833333
21	0.106399998	1.30100624793388
22	0.106799997	1.12264459016393
23	0.107199997	0.909918886178862
24	0.107600003	0.679473434677419
25	0.108000003	0.3966396808
26	0.108400002	0.062020258968254
27	0.108800001	0.290581372440945
28	0.109200001	0.611182209375
29	0.1096	0.893945472868217
30	0.109999999	1.11074255384615
31	0.110399999	1.23063680916031
32	0.110799998	1.2825605530303
33	0.111199997	1.27981470676692
34	0.111599997	1.24504975373134
35	0.112000003	1.16034605185185
36	0.112400003	1.02944873529412
37	0.112800002	0.837587613138686
38	0.113200001	0.580370599275362
39	0.113600001	0.277856228057554
40	0.114	0.036948645214286
41	0.114399999	0.335405439007092
42	0.114799999	0.603358804225352
43	0.115199998	0.794035902097902
44	0.115599997	0.937681395833333
45	0.115999997	1.05290092413793
46	0.116400003	1.13496421232877
47	0.116800003	1.16779723129252
48	0.117200002	1.14889008108108
49	0.117600001	1.07371359060403
50	0.118000001	0.91667382
51	0.1184	0.691877139072848
52	0.118799999	0.431065026315789
53	0.119199999	0.168379732026144
54	0.119599998	0.085003557792208
55	0.119999997	0.301837670967742
56	0.120399997	0.495487566025641
57	0.120800003	0.681581694267516
58	0.121200003	0.830915006329114
59	0.121600002	0.962340383647799
60	0.122000001	1.0512127
61	0.122400001	1.08080443478261
62	0.1228	1.02506022222222
63	0.123199999	0.906772699386503
64	0.123599999	0.737436225609756
65	0.123999998	0.546353152121212
66	0.124399997	0.342109260843373
67	0.124799997	0.145790623353293
68	0.125200003	0.051908132916667
69	0.125599995	0.243933984023669
70	0.126000002	0.442676438823529
71	0.126399994	0.636842584795322
72	0.126800001	0.801284023255814
73	0.127200007	0.911708236994219
74	0.127599999	0.95333532183908
75	0.128000006	0.934934342857143
76	0.128399998	0.861306761363636
77	0.128800005	0.750335598870057
78	0.129199997	0.62120308988764
79	0.129600003	0.478456673184358
80	0.129999995	0.331184963333333
81	0.130400002	0.152861281767956
82	0.130799994	0.047286366538462
83	0.131200001	0.256920170491803
84	0.131600007	0.448022555978261
85	0.131999999	0.614682016216216
86	0.132400006	0.72879111827957
87	0.132799998	0.789581390374331
88	0.133200005	0.796684558510638
89	0.133599997	0.775591534391534
90	0.134000003	0.731818615789474
91	0.134399995	0.66638935078534
92	0.134800002	0.57596340625
93	0.135199994	0.451078779274611
94	0.135600001	0.287813931443299
95	0.136000007	0.101779317435897
96	0.136399999	0.090914303061225
97	0.136800006	0.278432478172589
98	0.137199998	0.429292188888889
99	0.137600005	0.536669979899498
100	0.137999997	0.60414958
101	0.138400003	0.658726810945274
102	0.138799995	0.688614821782178
103	0.139200002	0.693000832512315
104	0.139599994	0.672958818627451
105	0.140000001	0.618472682926829
106	0.140400007	0.516627427184466
107	0.140799999	0.370346924154589
108	0.141200006	0.205085770673077
109	0.141599998	0.041521037607656
110	0.142000005	0.111266395714286
111	0.142399997	0.237121768246445
112	0.142800003	0.341508916981132
113	0.143199995	0.435459669953052
114	0.143600002	0.517103714953271
115	0.143999994	0.583340455813954
116	0.144400001	0.62694312037037
117	0.144800007	0.640408235023042
118	0.145199999	0.602024518348624
119	0.145600006	0.514514803652968
120	0.145999998	0.403135066818182
121	0.146400005	0.284321842081448
122	0.146799996	0.155725887387387
123	0.147200003	0.035475922825112
124	0.147599995	0.067246592410714
125	0.148000002	0.170029971555556
126	0.148399994	0.282912365044248
127	0.148800001	0.389790088546256
128	0.149200007	0.478802438596491
129	0.149599999	0.54197035371179
130	0.150000006	0.564566952173913
131	0.150399998	0.539103367965368
132	0.150800005	0.485757198275862
133	0.151199996	0.411968655793991
134	0.151600003	0.328587823504274
135	0.151999995	0.243951462553191
136	0.152400002	0.163496727542373
137	0.152799994	0.07205856371308
138	0.153200001	0.042395444117647
139	0.153600007	0.159185451464435
140	0.153999999	0.26656707125
141	0.154400006	0.36234692406639
142	0.154799998	0.427804111570248
143	0.155200005	0.45499046090535
144	0.155599996	0.446467418032787
145	0.156000003	0.424511093877551
146	0.156399995	0.395047737398374
147	0.156800002	0.355454615789474
148	0.157199994	0.308349223790323
149	0.157600001	0.244383567871486
150	0.158000007	0.1595958232
151	0.158399999	0.056559256972112
152	0.158800006	0.055324889285714
153	0.159199998	0.158107528063241
154	0.159600005	0.244138466141732
155	0.159999996	0.298517638431373
156	0.160400003	0.326815619921875
157	0.160799995	0.347912775486381
158	0.161200002	0.359893607364341
159	0.161599994	0.363312793822394
160	0.162	0.355166792692308
161	0.162400007	0.333888343295019
162	0.162799999	0.285878299618321
163	0.163200006	0.208913781368821
164	0.163599998	0.114130003030303
165	0.164000005	0.026973907660377
166	0.164399996	0.053724092105263
167	0.164800003	0.119602947940075
168	0.165199995	0.168011882462687
169	0.165600002	0.208765733457249
170	0.165999994	0.247460162222222
171	0.1664	0.285932102583026
172	0.166800007	0.314587661397059
173	0.167199999	0.330205474725275
174	0.167600006	0.318928117153285
175	0.167999998	0.275014573818182
176	0.168400005	0.218953753623188
177	0.168799996	0.156956598916968
178	0.169200003	0.091878458633094
179	0.169599995	0.036374287096774
180	0.170000002	0.007747563392857
181	0.170399994	0.051727445551601
182	0.1708	0.102764695744681
183	0.171200007	0.160211703886926
184	0.171599999	0.212861849295775
185	0.172000006	0.252957992280702
186	0.172399998	0.272219664685315
187	0.172800004	0.266677826480836
188	0.173199996	0.243362060069444
189	0.173600003	0.206268741176471
190	0.173999995	0.171903967931034
191	0.174400002	0.140143956357388
192	0.174799994	0.114165623972603
193	0.1752	0.080023380546075
194	0.175600007	0.033111730918367
195	0.175999999	0.023109867423729
196	0.176400006	0.080369216554054
197	0.176799998	0.133426151178451
198	0.177200004	0.17500015704698
199	0.177599996	0.19162458729097
200	0.178000003	0.191320618
201	0.178399995	0.184792537541528
202	0.178800002	0.18033300397351
203	0.179199994	0.175809998019802
204	0.1796	0.170251491776316
205	0.180000007	0.15916149147541
206	0.180399999	0.131160644117647
207	0.180800006	0.090236073615635
208	0.181199998	0.039389158766234
209	0.181600004	0.013817377799353
210	0.181999996	0.05657869
211	0.182400003	0.081990625723473
212	0.182799995	0.096376545833333
213	0.183200002	0.109937882428115
214	0.183599994	0.126260025477707
215	0.184	0.141771218095238
216	0.184400007	0.159657775
217	0.184799999	0.1758702170347
218	0.185200006	0.172933167610063
219	0.185599998	0.149178093730408
220	0.186000004	0.1157452071875
221	0.186399996	0.080757219003115
222	0.186800003	0.047434500931677
223	0.187199995	0.024585181331269
224	0.187600002	0.008626961728395
225	0.187999994	0.008819542246154
226	0.1884	0.030885191104295
227	0.188800007	0.062416598776758
228	0.189199999	0.097568405792683
229	0.189600006	0.131457618237082
230	0.189999998	0.148528823333333
231	0.190400004	0.147657164048338
232	0.190799996	0.13775610060241
233	0.191200003	0.123996482282282
234	0.191599995	0.108262405688623
235	0.192000002	0.097466840597015
236	0.192399994	0.094870983630952
237	0.1928	0.088600456083086
238	0.193200007	0.067413876035503
239	0.193599999	0.034197323303835
240	0.194000006	0.005381677617647
241	0.194399998	0.043284158944282
242	0.194800004	0.078052735380117
243	0.195199996	0.095331929446064
244	0.195600003	0.103189579651163
245	0.195999995	0.106286225217391
246	0.196400002	0.11232310982659
247	0.196799994	0.122734526512968
248	0.1972	0.138422076149425
249	0.197600007	0.147452685673352

## Sheet: Rect_HGon-topdisp-hidens10x6
0	0	0
1	0.0199999996	0.268771718627451
2	0.0399999991	0.526998421153846
3	0.0599999987	0.775250511320755
4	0.0799999982	1.01407777777778
5	0.100000001	1.2439899
6	0.100400001	1.15979686607143
7	0.1008	1.02448557894737
8	0.101199999	0.841511529310345
9	0.101599999	0.624816498305085
10	0.101999998	0.401044339166667
11	0.102399997	0.181208624590164
12	0.102799997	0.036147675483871
13	0.103200004	0.268294153968254
14	0.103600003	0.51096780234375
15	0.104000002	0.714068183846154
16	0.104400001	0.873946242424242
17	0.104800001	0.957234850746269
18	0.1052	0.948931536764706
19	0.105599999	0.898897731884058
20	0.105999999	0.795351521428571
21	0.106399998	0.663253623239437
22	0.106799997	0.533740967361111
23	0.107199997	0.373957581506849
24	0.107600003	0.173306626351351
25	0.108000003	0.0461200178
26	0.108400002	0.262014469736842
27	0.108800001	0.467770594805195
28	0.109200001	0.632242132692308
29	0.1096	0.720089449367088
30	0.109999999	0.7597985875
31	0.110399999	0.769381024691358
32	0.110799998	0.733755128048781
33	0.111199997	0.683427289156626
34	0.111599997	0.601359916666667
35	0.112000003	0.473037116470588
36	0.112400003	0.309218847674419
37	0.112800002	0.117292966091954
38	0.113200001	0.086474367613636
39	0.113600001	0.27344062752809
40	0.114	0.408112075555556
41	0.114399999	0.516640812637363
42	0.114799999	0.59565202173913
43	0.115199998	0.637626392473118
44	0.115599997	0.662327063829787
45	0.115999997	0.665468042105263
46	0.116400003	0.620440578125
47	0.116800003	0.526244737113402
48	0.117200002	0.389334954591837
49	0.117600001	0.231362051515152
50	0.118000001	0.063555561
51	0.1184	0.088922517326733
52	0.118799999	0.219753530882353
53	0.119199999	0.334207872815534
54	0.119599998	0.430184344711538
55	0.119999997	0.518573695238095
56	0.120399997	0.586394599056604
57	0.120800003	0.614462
58	0.121200003	0.59751724537037
59	0.121600002	0.537667417431193
60	0.122000001	0.436465469090909
61	0.122400001	0.312031818918919
62	0.1228	0.179528312053571
63	0.123199999	0.062815086725664
64	0.123599999	0.058314099561404
65	0.123999998	0.183986360434783
66	0.124399997	0.2956436625
67	0.124799997	0.405237766239316
68	0.125200003	0.4965125
69	0.125599995	0.546687441176471
70	0.126000002	0.55055345
71	0.126399994	0.513591599173554
72	0.126800001	0.449437487704918
73	0.127200007	0.365582399186992
74	0.127599999	0.276605232258065
75	0.128000006	0.1795387864
76	0.128399998	0.068754637698413
77	0.128800005	0.0460204
78	0.129199997	0.1725798125
79	0.129600003	0.297960130620155
80	0.129999995	0.389144419230769
81	0.130400002	0.44873179389313
82	0.130799994	0.479500087121212
83	0.131200001	0.472997007518797
84	0.131600007	0.440640014925373
85	0.131999999	0.402073155555556
86	0.132400006	0.347067722426471
87	0.132799998	0.26944540729927
88	0.133200005	0.171931379347826
89	0.133599997	0.056933670503597
90	0.134000003	0.070154885
91	0.134399995	0.188112639361702
92	0.134800002	0.284413363732394
93	0.135199994	0.355460258741259
94	0.135600001	0.396601565972222
95	0.136000007	0.414596427586207
96	0.136399999	0.424952866438356
97	0.136800006	0.417191683673469
98	0.137199998	0.382203831081081
99	0.137600005	0.327583367449664
100	0.137999997	0.244680106666667
101	0.138400003	0.136400216556291
102	0.138799995	0.020890707434211
103	0.139200002	0.082795546078431
104	0.139599994	0.17292799512987
105	0.140000001	0.246763787096774
106	0.140400007	0.305088857692308
107	0.140799999	0.351257308917197
108	0.141200006	0.388083841772152
109	0.141599998	0.406286625786164
110	0.142000005	0.39712183125
111	0.142399997	0.35905149378882
112	0.142800003	0.287534793209876
113	0.143199995	0.19900811595092
114	0.143600002	0.107323814329268
115	0.143999994	0.014991523181818
116	0.144400001	0.071586174698795
117	0.144800007	0.144618089221557
118	0.145199999	0.216359893452381
119	0.145600006	0.289174861538462
120	0.145999998	0.346669238235294
121	0.146400005	0.379425602339181
122	0.146799996	0.387431369186046
123	0.147200003	0.365647416184971
124	0.147599995	0.310105359195402
125	0.148000002	0.244680643142857
126	0.148399994	0.173476964772727
127	0.148800001	0.099631318926554
128	0.149200007	0.025067926292135
129	0.149599999	0.051790238547486
130	0.150000006	0.138173682777778
131	0.150399998	0.215815279281768
132	0.150800005	0.284917472527472
133	0.151199996	0.334544551912568
134	0.151600003	0.353244692934783
135	0.151999995	0.341947175675676
136	0.152400002	0.316208088709677
137	0.152799994	0.279198548128342
138	0.153200001	0.227413136170213
139	0.153600007	0.172347807936508
140	0.153999999	0.108354577894737
141	0.154400006	0.028345601308901
142	0.154799998	0.061074590104167
143	0.155200005	0.14622724119171
144	0.155599996	0.221940506443299
145	0.156000003	0.275187858974359
146	0.156399995	0.305541012755102
147	0.156800002	0.315359492385787
148	0.157199994	0.31098897979798
149	0.157600001	0.29461908040201
150	0.158000007	0.2686578025
151	0.158399999	0.229367747263682
152	0.158800006	0.167422601485148
153	0.159199998	0.091160459359606
154	0.159600005	0.007570654558824
155	0.159999996	0.076090133658537
156	0.160400003	0.1497716
157	0.160799995	0.205660053381642
158	0.161200002	0.243164942307692
159	0.161599994	0.27157721291866
160	0.162	0.291075109523809
161	0.162400007	0.29707621563981
162	0.162799999	0.28791191509434
163	0.163200006	0.262025795774648
164	0.163599998	0.211325761214953
165	0.164000005	0.144512902790698
166	0.164399996	0.068595239583333
167	0.164800003	0.006138697304147
168	0.165199995	0.073134366055046
169	0.165600002	0.129730108219178
170	0.165999994	0.181436931590909
171	0.1664	0.226839742081448
172	0.166800007	0.262422175675676
173	0.167199999	0.287563197309417
174	0.167600006	0.29773584375
175	0.167999998	0.277178897777778
176	0.168400005	0.23611346238938
177	0.168799996	0.18503574030837
178	0.169200003	0.121752734868421
179	0.169599995	0.057248458951965
180	0.170000002	0.001279082878261
181	0.170399994	0.058576322727273
182	0.1708	0.118838944396552
183	0.171200007	0.175527300858369
184	0.171599999	0.225644438034188
185	0.172000006	0.262300359574468
186	0.172399998	0.278056173728813
187	0.172800004	0.270865008438819
188	0.173199996	0.248266518907563
189	0.173600003	0.209415083682008
190	0.173999995	0.163644663958333
191	0.174400002	0.11960085
192	0.174799994	0.066275648347107
193	0.1752	0.005852446399177
194	0.175600007	0.057265846516394
195	0.175999999	0.120688871428571
196	0.176400006	0.181815258333333
197	0.176799998	0.226488504048583
198	0.177200004	0.248549590725806
199	0.177599996	0.255187208835341
200	0.178000003	0.247214556
201	0.178399995	0.227608434262948
202	0.178800002	0.201205744047619
203	0.179199994	0.167143498023715
204	0.1796	0.120426925590551
205	0.180000007	0.063368789215686
206	0.180399999	0.002922498789063
207	0.180800006	0.070448121206226
208	0.181199998	0.131600771705426
209	0.181600004	0.175071222972973
210	0.181999996	0.207391930769231
211	0.182400003	0.226849295019157
212	0.182799995	0.23232216221374
213	0.183200002	0.232085914448669
214	0.183599994	0.223956075757576
215	0.184	0.201065832075472
216	0.184400007	0.159857595864662
217	0.184799999	0.108547815730337
218	0.185200006	0.047268234701493
219	0.185599998	0.0174573833829
220	0.186000004	0.07408577537037
221	0.186399996	0.119719954059041
222	0.186800003	0.159372235845588
223	0.187199995	0.188503619047619
224	0.187600002	0.212742638686131
225	0.187999994	0.232070489090909
226	0.1884	0.233829583333333
227	0.188800007	0.220435534296029
228	0.189199999	0.191235884892086
229	0.189600006	0.145004972759857
230	0.189999998	0.088022266071429
231	0.190400004	0.034527509786477
232	0.190799996	0.015077650124114
233	0.191200003	0.064308746466431
234	0.191599995	0.108802675352113
235	0.192000002	0.147995603684211
236	0.192399994	0.187049879370629
237	0.1928	0.216417404181185
238	0.193200007	0.228509989583333
239	0.193599999	0.224773384083045
240	0.194000006	0.202082786206897
241	0.194399998	0.166784139862543
242	0.194800004	0.126054056335616
